# Supplementary material for: Inference of the genetic basis of fruit texture in highbush blueberries using genome-wide association analyses
Source: Hortic Res. 2024 Aug 21;11(10):uhae233. doi: 10.1093/hr/uhae233 (PMC11489598; doi:10.1093/hr/uhae233)
Supplement: Web_Material_uhae233 [file web_material_uhae233.zip]

Archive with 3 entries (3 files):
- data_files.zip
- SM1.docx
- SupplementaryTable_GWAS_hits_Texture_VacCAP_annotation.xlsx
