# Supplementary material for: Inference of the genetic basis of fruit texture in highbush blueberries using genome-wide association analyses
Source: Hortic Res. 2024 Aug 21;11(10):uhae233. doi: 10.1093/hr/uhae233 (PMC11489598; doi:10.1093/hr/uhae233)
Supplement: Web_Material_uhae233 [file web_material_uhae233.zip › SupplementaryTable_GWAS_hits_Texture_VacCAP_annotation.xlsx]

## Sheet: ReadME
In this supplementary material you will find the list of significant SNPs and annotation of candidate genes for the three most relevant texture traits
T01 - List of all significant SNPs associated with traits using different gene action modes
T02- List of unique hits combining all gene action models
T03 - List of additive hits only
T04 - Genomic windows to search for candidate genes (additive only)
T05- Annotation of candidate genes in windows for DFM
T06 - Annotation of candidate genes in windows for F1mm
T07 - Annotation of candidate genes in windows for YM20_BuStr

## Sheet: T01_GWAS_hits
Trait	Model	Threshold	Marker	Chrom	Position	Ref	Alt	Score	Effect
DFM	general	6.11	5_28688332	5	28688332	0	1	7.16	NA
DFM	general	6.11	6_47659601	6	47659601	0	1	6.12	NA
DFM	general	6.11	6_47659607	6	47659607	0	1	6.18	NA
DFM	general	6.11	7_47491438	7	47491438	0	1	7.12	NA
DFM	general	6.11	10_3736358	10	3736358	0	1	7.08	NA
DFM	general	6.11	11_6198190	11	6198190	0	1	7.66	NA
DFM	general	6.11	12_32460820	12	32460820	0	1	6.92	NA
DFM	additive	6.11	11_6198190	11	6198190	0	1	7.14	0.0494283
DFM	diplo-general	6.11	10_3736358	10	3736358	0	1	8.12	NA
DFM	diplo-general	6.11	12_32460820	12	32460820	0	1	7.97	NA
DFM	2-dom-alt	5.82	8_48568275	8	48568275	0	1	5.92	0.158871
DFM	2-dom-ref	6.01	4_57925295	4	57925295	0	1	6.1	0.283735
DFM	2-dom-ref	6.01	10_18361212	10	18361212	0	1	6.44	0.290003
F1mm	general	6.11	9_22219999	9	22219999	0	1	6.68	NA
F1mm	general	6.11	9_22220112	9	22220112	0	1	6.56	NA
F1mm	additive	6.11	6_47970205	6	47970205	0	1	6.3	-0.0303814
F1mm	additive	6.11	9_22219999	9	22219999	0	1	7.45	0.0119201
F1mm	additive	6.11	9_22220112	9	22220112	0	1	7.56	0.0119916
F1mm	diplo-general	6.11	9_22219999	9	22219999	0	1	7.51	NA
F1mm	diplo-general	6.11	9_22220112	9	22220112	0	1	7.37	NA
F1mm	diplo-additive	6.11	9_22219999	9	22219999	0	1	7.14	0.0245326
F1mm	diplo-additive	6.11	9_22220112	9	22220112	0	1	7.5	0.0252478
F1mm	1-dom-alt	5.63	9_22219999	9	22219999	0	1	6.45	0.0471386
F1mm	1-dom-alt	5.63	9_22220112	9	22220112	0	1	5.71	0.0437863
F1mm	2-dom-ref	6.01	12_30273675	12	30273675	0	1	6.08	0.0306966
YM20_BuStr	general	6.11	2_29008322	2	29008322	0	1	6.69	NA
YM20_BuStr	general	6.11	2_36367854	2	36367854	0	1	6.2	NA
YM20_BuStr	general	6.11	2_45071579	2	45071579	0	1	6.95	NA
YM20_BuStr	general	6.11	2_51368193	2	51368193	0	1	6.47	NA
YM20_BuStr	general	6.11	2_53728204	2	53728204	0	1	6.2	NA
YM20_BuStr	general	6.11	3_42686739	3	42686739	0	1	6.3	NA
YM20_BuStr	general	6.11	3_50011348	3	50011348	0	1	6.51	NA
YM20_BuStr	general	6.11	4_39187961	4	39187961	0	1	7.42	NA
YM20_BuStr	general	6.11	4_39187964	4	39187964	0	1	7.14	NA
YM20_BuStr	general	6.11	5_3557099	5	3557099	0	1	7.97	NA
YM20_BuStr	general	6.11	5_31965251	5	31965251	0	1	6.6	NA
YM20_BuStr	general	6.11	5_31965303	5	31965303	0	1	6.32	NA
YM20_BuStr	general	6.11	5_42046388	5	42046388	0	1	6.13	NA
YM20_BuStr	general	6.11	5_53533504	5	53533504	0	1	8.04	NA
YM20_BuStr	general	6.11	5_59251099	5	59251099	0	1	7.2	NA
YM20_BuStr	general	6.11	5_59742642	5	59742642	0	1	7.48	NA
YM20_BuStr	general	6.11	5_60368553	5	60368553	0	1	7.85	NA
YM20_BuStr	general	6.11	6_21488098	6	21488098	0	1	6.9	NA
YM20_BuStr	general	6.11	6_48608020	6	48608020	0	1	6.46	NA
YM20_BuStr	general	6.11	6_49454344	6	49454344	0	1	7.02	NA
YM20_BuStr	general	6.11	7_15894050	7	15894050	0	1	7.5	NA
YM20_BuStr	general	6.11	7_30504195	7	30504195	0	1	7.57	NA
YM20_BuStr	general	6.11	7_31932098	7	31932098	0	1	7.45	NA
YM20_BuStr	general	6.11	7_41518717	7	41518717	0	1	6.18	NA
YM20_BuStr	general	6.11	8_176719	8	176719	0	1	6.52	NA
YM20_BuStr	general	6.11	8_20981860	8	20981860	0	1	7.42	NA
YM20_BuStr	general	6.11	8_20981973	8	20981973	0	1	8.76	NA
YM20_BuStr	general	6.11	8_21170400	8	21170400	0	1	6.4	NA
YM20_BuStr	general	6.11	8_21232219	8	21232219	0	1	8.13	NA
YM20_BuStr	general	6.11	8_21687376	8	21687376	0	1	9.02	NA
YM20_BuStr	general	6.11	8_25295522	8	25295522	0	1	8.11	NA
YM20_BuStr	general	6.11	8_40166135	8	40166135	0	1	6.15	NA
YM20_BuStr	general	6.11	10_8534941	10	8534941	0	1	7.87	NA
YM20_BuStr	general	6.11	10_21950727	10	21950727	0	1	13.26	NA
YM20_BuStr	general	6.11	10_21950899	10	21950899	0	1	14.73	NA
YM20_BuStr	general	6.11	10_35810748	10	35810748	0	1	7	NA
YM20_BuStr	general	6.11	10_35810780	10	35810780	0	1	6.21	NA
YM20_BuStr	general	6.11	11_4586501	11	4586501	0	1	6.5	NA
YM20_BuStr	general	6.11	11_5993553	11	5993553	0	1	6.48	NA
YM20_BuStr	general	6.11	11_9534187	11	9534187	0	1	8.22	NA
YM20_BuStr	general	6.11	11_9534276	11	9534276	0	1	7.14	NA
YM20_BuStr	general	6.11	11_9595502	11	9595502	0	1	6.76	NA
YM20_BuStr	general	6.11	11_12037604	11	12037604	0	1	6.57	NA
YM20_BuStr	general	6.11	11_12037651	11	12037651	0	1	6.95	NA
YM20_BuStr	general	6.11	11_34193317	11	34193317	0	1	6.45	NA
YM20_BuStr	general	6.11	11_41100993	11	41100993	0	1	6.87	NA
YM20_BuStr	general	6.11	11_42356441	11	42356441	0	1	6.41	NA
YM20_BuStr	general	6.11	12_13743314	12	13743314	0	1	6.57	NA
YM20_BuStr	additive	6.11	5_31965251	5	31965251	0	1	7.85	36.2852
YM20_BuStr	additive	6.11	5_31965303	5	31965303	0	1	7.69	35.121
YM20_BuStr	additive	6.11	5_32028055	5	32028055	0	1	6.72	25.6176
YM20_BuStr	additive	6.11	5_32028071	5	32028071	0	1	7	26.4342
YM20_BuStr	additive	6.11	5_32028097	5	32028097	0	1	7.73	28.6326
YM20_BuStr	additive	6.11	5_32029053	5	32029053	0	1	6.18	24.9915
YM20_BuStr	additive	6.11	5_53533504	5	53533504	0	1	8.8	78.6374
YM20_BuStr	additive	6.11	6_21488098	6	21488098	0	1	6.23	-43.1588
YM20_BuStr	additive	6.11	6_48608020	6	48608020	0	1	7.46	43.629
YM20_BuStr	additive	6.11	6_49454344	6	49454344	0	1	7.18	47.8496
YM20_BuStr	additive	6.11	8_20942000	8	20942000	0	1	6.38	-29.5996
YM20_BuStr	additive	6.11	8_20981860	8	20981860	0	1	7.21	-38.2389
YM20_BuStr	additive	6.11	8_20981973	8	20981973	0	1	7.97	-40.924
YM20_BuStr	additive	6.11	8_21036160	8	21036160	0	1	7.7	-30.3648
YM20_BuStr	additive	6.11	8_21170400	8	21170400	0	1	7.32	-31.4291
YM20_BuStr	additive	6.11	8_21232219	8	21232219	0	1	7.46	-30.9628
YM20_BuStr	additive	6.11	8_21687376	8	21687376	0	1	9.56	-38.8865
YM20_BuStr	additive	6.11	8_25295522	8	25295522	0	1	7.2	-34.9971
YM20_BuStr	additive	6.11	8_30938376	8	30938376	0	1	6.74	-29.9458
YM20_BuStr	additive	6.11	11_5993575	11	5993575	0	1	6.19	62.8877
YM20_BuStr	additive	6.11	11_9534187	11	9534187	0	1	8.68	52.3293
YM20_BuStr	additive	6.11	11_9534276	11	9534276	0	1	7.67	49.3432
YM20_BuStr	additive	6.11	11_12028283	11	12028283	0	1	6.39	48.4548
YM20_BuStr	additive	6.11	11_34193317	11	34193317	0	1	6.38	12.9487
YM20_BuStr	additive	6.11	12_18808611	12	18808611	0	1	6.39	69.221
YM20_BuStr	diplo-general	6.11	2_29008322	2	29008322	0	1	7.66	NA
YM20_BuStr	diplo-general	6.11	2_29651188	2	29651188	0	1	6.34	NA
YM20_BuStr	diplo-general	6.11	2_36367854	2	36367854	0	1	6.81	NA
YM20_BuStr	diplo-general	6.11	5_53533504	5	53533504	0	1	8.42	NA
YM20_BuStr	diplo-general	6.11	5_60368553	5	60368553	0	1	8.12	NA
YM20_BuStr	diplo-general	6.11	6_21022797	6	21022797	0	1	6.82	NA
YM20_BuStr	diplo-general	6.11	6_21488098	6	21488098	0	1	7.22	NA
YM20_BuStr	diplo-general	6.11	6_48608020	6	48608020	0	1	7.17	NA
YM20_BuStr	diplo-general	6.11	6_49454344	6	49454344	0	1	7.83	NA
YM20_BuStr	diplo-general	6.11	7_25351453	7	25351453	0	1	6.86	NA
YM20_BuStr	diplo-general	6.11	7_31932098	7	31932098	0	1	8	NA
YM20_BuStr	diplo-general	6.11	8_176719	8	176719	0	1	7.46	NA
YM20_BuStr	diplo-general	6.11	8_20942000	8	20942000	0	1	7.08	NA
YM20_BuStr	diplo-general	6.11	8_20942097	8	20942097	0	1	6.22	NA
YM20_BuStr	diplo-general	6.11	8_20981973	8	20981973	0	1	6.52	NA
YM20_BuStr	diplo-general	6.11	8_21036160	8	21036160	0	1	6.61	NA
YM20_BuStr	diplo-general	6.11	8_21232219	8	21232219	0	1	6.57	NA
YM20_BuStr	diplo-general	6.11	8_21687376	8	21687376	0	1	8.54	NA
YM20_BuStr	diplo-general	6.11	8_40166135	8	40166135	0	1	6.48	NA
YM20_BuStr	diplo-general	6.11	11_5993553	11	5993553	0	1	6.88	NA
YM20_BuStr	diplo-general	6.11	11_9534187	11	9534187	0	1	6.5	NA
YM20_BuStr	diplo-general	6.11	11_9534276	11	9534276	0	1	6.74	NA
YM20_BuStr	diplo-general	6.11	11_9595502	11	9595502	0	1	7.69	NA
YM20_BuStr	diplo-general	6.11	11_12028283	11	12028283	0	1	6.3	NA
YM20_BuStr	diplo-general	6.11	11_12037604	11	12037604	0	1	7.7	NA
YM20_BuStr	diplo-general	6.11	11_12037651	11	12037651	0	1	7.69	NA
YM20_BuStr	diplo-general	6.11	11_12039098	11	12039098	0	1	6.55	NA
YM20_BuStr	diplo-general	6.11	11_34193317	11	34193317	0	1	6.17	NA
YM20_BuStr	diplo-general	6.11	12_13743314	12	13743314	0	1	6.54	NA
YM20_BuStr	diplo-additive	6.11	5_53533504	5	53533504	0	1	8.42	77.9099
YM20_BuStr	diplo-additive	6.11	6_21022797	6	21022797	0	1	6.82	-48.9843
YM20_BuStr	diplo-additive	6.11	6_21488098	6	21488098	0	1	7.22	-48.6544
YM20_BuStr	diplo-additive	6.11	6_48608020	6	48608020	0	1	7.17	48.7392
YM20_BuStr	diplo-additive	6.11	6_49454344	6	49454344	0	1	7.83	52.3732
YM20_BuStr	diplo-additive	6.11	8_20942000	8	20942000	0	1	7.08	-38.487
YM20_BuStr	diplo-additive	6.11	8_20942097	8	20942097	0	1	6.22	-35.765
YM20_BuStr	diplo-additive	6.11	8_20981973	8	20981973	0	1	6.52	-37.4393
YM20_BuStr	diplo-additive	6.11	8_21036160	8	21036160	0	1	6.68	-34.6938
YM20_BuStr	diplo-additive	6.11	8_21232219	8	21232219	0	1	6.57	-32.9453
YM20_BuStr	diplo-additive	6.11	8_21687376	8	21687376	0	1	8.54	-42.8087
YM20_BuStr	diplo-additive	6.11	11_9534187	11	9534187	0	1	6.5	47.5301
YM20_BuStr	diplo-additive	6.11	11_9534276	11	9534276	0	1	6.74	47.9393
YM20_BuStr	diplo-additive	6.11	11_12028283	11	12028283	0	1	6.3	48.8965
YM20_BuStr	diplo-additive	6.11	12_13743314	12	13743314	0	1	6.54	75.9235
YM20_BuStr	1-dom-alt	5.63	2_4457410	2	4457410	0	1	5.84	204.254
YM20_BuStr	1-dom-alt	5.63	2_29651188	2	29651188	0	1	6.48	-378.886
YM20_BuStr	1-dom-alt	5.63	2_36367854	2	36367854	0	1	6.48	-378.886
YM20_BuStr	1-dom-alt	5.63	3_5040754	3	5040754	0	1	6.16	226.134
YM20_BuStr	1-dom-alt	5.63	3_5242135	3	5242135	0	1	6.4	-181.235
YM20_BuStr	1-dom-alt	5.63	9_54314819	9	54314819	0	1	6.58	-385.715
YM20_BuStr	1-dom-alt	5.63	9_54314951	9	54314951	0	1	6.58	-385.715
YM20_BuStr	1-dom-alt	5.63	11_34193306	11	34193306	0	1	6.32	50.0941
YM20_BuStr	1-dom-alt	5.63	11_34193317	11	34193317	0	1	6.81	53.0526
YM20_BuStr	1-dom-alt	5.63	12_36639387	12	36639387	0	1	6.5	-80.375
YM20_BuStr	1-dom-ref	6.1	5_53533504	5	53533504	0	1	8.42	77.9099
YM20_BuStr	1-dom-ref	6.1	6_21022797	6	21022797	0	1	6.82	-48.9843
YM20_BuStr	1-dom-ref	6.1	6_21488098	6	21488098	0	1	7.22	-48.6544
YM20_BuStr	1-dom-ref	6.1	6_48608020	6	48608020	0	1	7.17	48.7392
YM20_BuStr	1-dom-ref	6.1	6_49454344	6	49454344	0	1	7.83	52.3732
YM20_BuStr	1-dom-ref	6.1	8_20942000	8	20942000	0	1	7.08	-38.487
YM20_BuStr	1-dom-ref	6.1	8_20942097	8	20942097	0	1	6.22	-35.765
YM20_BuStr	1-dom-ref	6.1	8_20981973	8	20981973	0	1	6.52	-37.4393
YM20_BuStr	1-dom-ref	6.1	8_21232219	8	21232219	0	1	6.57	-32.9453
YM20_BuStr	1-dom-ref	6.1	8_21687376	8	21687376	0	1	8.54	-42.8087
YM20_BuStr	1-dom-ref	6.1	8_22426924	8	22426924	0	1	6.1	-36.9397
YM20_BuStr	1-dom-ref	6.1	11_9534187	11	9534187	0	1	6.5	47.5301
YM20_BuStr	1-dom-ref	6.1	11_9534276	11	9534276	0	1	6.74	47.9393
YM20_BuStr	1-dom-ref	6.1	11_12028283	11	12028283	0	1	6.3	48.8965
YM20_BuStr	1-dom-ref	6.1	12_13743314	12	13743314	0	1	6.54	75.9235
YM20_BuStr	1-dom-ref	6.1	12_30608758	12	30608758	0	1	6.3	98.5475
YM20_BuStr	2-dom-alt	5.82	2_36367854	2	36367854	0	1	6.48	-378.886
YM20_BuStr	2-dom-alt	5.82	2_50283428	2	50283428	0	1	6.85	-72.9226
YM20_BuStr	2-dom-alt	5.82	2_60878284	2	60878284	0	1	6.15	239.017
YM20_BuStr	2-dom-alt	5.82	3_50011348	3	50011348	0	1	6.54	-48.6521
YM20_BuStr	2-dom-alt	5.82	4_15123681	4	15123681	0	1	5.91	115.741
YM20_BuStr	2-dom-alt	5.82	9_24778740	9	24778740	0	1	6.47	179.592
YM20_BuStr	2-dom-alt	5.82	9_40875238	9	40875238	0	1	5.87	30.658
YM20_BuStr	2-dom-ref	6.01	4_6245324	4	6245324	0	1	6.82	-37.017
YM20_BuStr	2-dom-ref	6.01	4_32146297	4	32146297	0	1	7.08	-76.5207
YM20_BuStr	2-dom-ref	6.01	5_56681426	5	56681426	0	1	6.19	-371.79
YM20_BuStr	2-dom-ref	6.01	6_34032226	6	34032226	0	1	6.62	95.8216
YM20_BuStr	2-dom-ref	6.01	8_5121267	8	5121267	0	1	6.44	204.681
YM20_BuStr	2-dom-ref	6.01	10_7664788	10	7664788	0	1	6.9	-393.15
YM20_BuStr	2-dom-ref	6.01	10_35510606	10	35510606	0	1	6.11	-226.192
YM20_BuStr	2-dom-ref	6.01	10_35510638	10	35510638	0	1	6.11	-226.192
YM20_BuStr	2-dom-ref	6.01	10_35510713	10	35510713	0	1	6.11	-226.192
YM20_BuStr	2-dom-ref	6.01	12_329406	12	329406	0	1	6.51	62.4976

## Sheet: T02_Unique_hits
Trait	Model	Threshold	Marker	Chrom	Position	Ref	Alt	Score	Effect	Distance	Peak	Up100Kb	Down100kb	CHR	Start	End
DFM	2-dom-ref	6.01	4_57925295	4	57925295	0	1	6.1	0.283735	0	peak1	58025295	57825295	Vcev1_p0.Chr04	57825295	58025295
DFM	general	6.11	5_28688332	5	28688332	0	1	7.16	NA	0	peak2	28788332	28588332	Vcev1_p0.Chr05	28588332	28788332
DFM	general	6.11	6_47659601	6	47659601	0	1	6.12	NA	0	peak3	47759601	47559601	Vcev1_p0.Chr06	47559601	47759607
DFM	general	6.11	6_47659607	6	47659607	0	1	6.18	NA	6		47759607	47559607	Vcev1_p0.Chr06
DFM	general	6.11	7_47491438	7	47491438	0	1	7.12	NA	0	peak4	47591438	47391438	Vcev1_p0.Chr07	47391438	47591438
DFM	2-dom-alt	5.82	8_48568275	8	48568275	0	1	5.92	0.158871	0	peak5	48668275	48468275	Vcev1_p0.Chr08	48468275	48668275
DFM	general,diplo-general	6.11	10_3736358	10	3736358	0	1	7.08	NA	0	peak6	3836358	3636358	Vcev1_p0.Chr10	3636358	3836358
DFM	2-dom-ref	6.01	10_18361212	10	18361212	0	1	6.44	0.290003	0	peak7	18461212	18261212	Vcev1_p0.Chr10	18261212	18461212
DFM	additive,general	6.11	11_6198190	11	6198190	0	1	7.14	0.0494283	0	peak8	6298190	6098190	Vcev1_p0.Chr11	6098190	6298190
DFM	general,diplo-general	6.11	12_32460820	12	32460820	0	1	6.92	NA	0	peak9	32560820	32360820	Vcev1_p0.Chr12	32360820	32560820
F1mm	additive	6.11	6_47970205	6	47970205	0	1	6.3	-0.0303814	0	peak1	48070205	47870205	Vcev1_p0.Chr06	30173675	30373675
F1mm	additive,general,diplo-general,diplo-additive,1-dom-ref	6.11	9_22219999	9	22219999	0	1	7.45	0.0119201	0	peak2	22319999	22119999	Vcev1_p0.Chr09	22119999	22320112
F1mm	additive,general,diplo-general,diplo-additive,1-dom-ref	6.11	9_22220112	9	22220112	0	1	7.56	0.0119916	113		22320112	22120112	Vcev1_p0.Chr09
F1mm	2-dom-ref	6.01	12_30273675	12	30273675	0	1	6.08	0.0306966	0	peak3	30373675	30173675	Vcev1_p0.Chr12	30173675	30373675
YM20_BuStr	1-dom-alt	5.63	2_4457410	2	4457410	0	1	5.84	204.254	0	peak1	4557410	4357410	Vcev1_p0.Chr02	4357410	4557410
YM20_BuStr	general,diplo-general	6.11	2_29008322	2	29008322	0	1	6.69	NA	24550912	peak2	29108322	28908322	Vcev1_p0.Chr02	28908322	29751188
YM20_BuStr	1-dom-alt,diplo-general	5.63	2_29651188	2	29651188	0	1	6.48	-378.886	642866		29751188	29551188	Vcev1_p0.Chr02
YM20_BuStr	general,diplo-general,1-dom-alt,2-dom-alt	6.11	2_36367854	2	36367854	0	1	6.2	NA	6716666	peak3	36467854	36267854	Vcev1_p0.Chr02	36267854	36467854
YM20_BuStr	general	6.11	2_45071579	2	45071579	0	1	6.95	NA	8703725	peak4	45171579	44971579	Vcev1_p0.Chr02	44971579	45171579
YM20_BuStr	2-dom-alt	5.82	2_50283428	2	50283428	0	1	6.85	-72.9226	5211849	peak5	50383428	50183428	Vcev1_p0.Chr02	50183428	50383428
YM20_BuStr	general	6.11	2_51368193	2	51368193	0	1	6.47	NA	1084765	peak6	51468193	51268193	Vcev1_p0.Chr02	51268193	51468193
YM20_BuStr	general	6.11	2_53728204	2	53728204	0	1	6.2	NA	2360011	peak7	53828204	53628204	Vcev1_p0.Chr02	53628204	53828204
YM20_BuStr	2-dom-alt	5.82	2_60878284	2	60878284	0	1	6.15	239.017	7150080	peak8	60978284	60778284	Vcev1_p0.Chr02	60778284	60978284
YM20_BuStr	1-dom-alt	5.63	3_5040754	3	5040754	0	1	6.16	226.134	0	peak9	5140754	4940754	Vcev1_p0.Chr03	4940754	5342135
YM20_BuStr	1-dom-alt	5.63	3_5242135	3	5242135	0	1	6.4	-181.235	201381		5342135	5142135	Vcev1_p0.Chr03
YM20_BuStr	general	6.11	3_42686739	3	42686739	0	1	6.3	NA	37444604	peak10	42786739	42586739	Vcev1_p0.Chr03	42586739	42786739
YM20_BuStr	2-dom-alt,general	5.82	3_50011348	3	50011348	0	1	6.54	-48.6521	7324609	peak11	50111348	49911348	Vcev1_p0.Chr03	49911348	50111348
YM20_BuStr	2-dom-ref	6.01	4_6245324	4	6245324	0	1	6.82	-37.017	0	peak12	6345324	6145324	Vcev1_p0.Chr04	6145324	6345324
YM20_BuStr	2-dom-alt	5.82	4_15123681	4	15123681	0	1	5.91	115.741	8878357	peak13	15223681	15023681	Vcev1_p0.Chr04	15023681	15223681
YM20_BuStr	2-dom-ref	6.01	4_32146297	4	32146297	0	1	7.08	-76.5207	17022616	peak14	32246297	32046297	Vcev1_p0.Chr04	32046297	32246297
YM20_BuStr	general	6.11	4_39187961	4	39187961	0	1	7.42	NA	7041664	peak15	39287961	39087961	Vcev1_p0.Chr04	39087961	39287964
YM20_BuStr	general	6.11	4_39187964	4	39187964	0	1	7.14	NA	3		39287964	39087964	Vcev1_p0.Chr04
YM20_BuStr	general	6.11	5_3557099	5	3557099	0	1	7.97	NA	0	peak16	3657099	3457099	Vcev1_p0.Chr05	3457099	3657099
YM20_BuStr	additive,general	6.11	5_31965251	5	31965251	0	1	7.85	36.2852	28408152	peak17	32065251	31865251	Vcev1_p0.Chr05	31865251	32129053
YM20_BuStr	additive,general	6.11	5_31965303	5	31965303	0	1	7.69	35.121	52		32065303	31865303	Vcev1_p0.Chr05
YM20_BuStr	additive	6.11	5_32028055	5	32028055	0	1	6.72	25.6176	62752		32128055	31928055	Vcev1_p0.Chr05
YM20_BuStr	additive	6.11	5_32028071	5	32028071	0	1	7	26.4342	16		32128071	31928071	Vcev1_p0.Chr05
YM20_BuStr	additive	6.11	5_32028097	5	32028097	0	1	7.73	28.6326	26		32128097	31928097	Vcev1_p0.Chr05
YM20_BuStr	additive	6.11	5_32029053	5	32029053	0	1	6.18	24.9915	956		32129053	31929053	Vcev1_p0.Chr05
YM20_BuStr	general	6.11	5_42046388	5	42046388	0	1	6.13	NA	10017335	peak18	42146388	41946388	Vcev1_p0.Chr05	41946388	42146388
YM20_BuStr	additive,general,diplo-general,diplo-additive,1-dom-ref	6.11	5_53533504	5	53533504	0	1	8.8	78.6374	11487116	peak19	53633504	53433504	Vcev1_p0.Chr05	53433504	53633504
YM20_BuStr	2-dom-ref	6.01	5_56681426	5	56681426	0	1	6.19	-371.79	3147922	peak20	56781426	56581426	Vcev1_p0.Chr05	56581426	56781426
YM20_BuStr	general	6.11	5_59251099	5	59251099	0	1	7.2	NA	2569673	peak21	59351099	59151099	Vcev1_p0.Chr05	59151099	60468553
YM20_BuStr	general	6.11	5_59742642	5	59742642	0	1	7.48	NA	491543		59842642	59642642	Vcev1_p0.Chr05
YM20_BuStr	general,diplo-general,diplo-additive	6.11	5_60368553	5	60368553	0	1	7.85	NA	625911		60468553	60268553	Vcev1_p0.Chr05
YM20_BuStr	1-dom-ref,diplo-additive,diplo-general	6.1	6_21022797	6	21022797	0	1	6.82	-48.9843	0	peak22	21122797	20922797	Vcev1_p0.Chr06	20922797	21588098
YM20_BuStr	additive,general,diplo-general,diplo-additive,1-dom-ref	6.11	6_21488098	6	21488098	0	1	6.23	-43.1588	465301		21588098	21388098	Vcev1_p0.Chr06
YM20_BuStr	2-dom-ref	6.01	6_34032226	6	34032226	0	1	6.62	95.8216	12544128	peak23	34132226	33932226	Vcev1_p0.Chr06	33932226	34132226
YM20_BuStr	additive,general,diplo-general,diplo-additive,1-dom-ref	6.11	6_48608020	6	48608020	0	1	7.46	43.629	14575794	peak24	48708020	48508020	Vcev1_p0.Chr06	48508020	49554344
YM20_BuStr	additive,general,diplo-general,diplo-additive,1-dom-ref	6.11	6_49454344	6	49454344	0	1	7.18	47.8496	846324		49554344	49354344	Vcev1_p0.Chr06
YM20_BuStr	general	6.11	7_15894050	7	15894050	0	1	7.5	NA	0	peak25	15994050	15794050	Vcev1_p0.Chr07	15794050	15994050
YM20_BuStr	diplo-general	6.11	7_25351453	7	25351453	0	1	6.86	NA	9457403	peak26	25451453	25251453	Vcev1_p0.Chr07	25251453	25451453
YM20_BuStr	general	6.11	7_30504195	7	30504195	0	1	7.57	NA	5152742	peak27	30604195	30404195	Vcev1_p0.Chr07	30404195	30604195
YM20_BuStr	general,diplo-general	6.11	7_31932098	7	31932098	0	1	7.45	NA	1427903	peak28	32032098	31832098	Vcev1_p0.Chr07	31832098	32032098
YM20_BuStr	general	6.11	7_41518717	7	41518717	0	1	6.18	NA	9586619	peak29	41618717	41418717	Vcev1_p0.Chr07	41418717	41618717
YM20_BuStr	general,diplo-general	6.11	8_176719	8	176719	0	1	6.52	NA	0	peak30	276719	76719	Vcev1_p0.Chr08	76719	276719
YM20_BuStr	2-dom-ref	6.01	8_5121267	8	5121267	0	1	6.44	204.681	4944548	peak31	5221267	5021267	Vcev1_p0.Chr08	5021267	5221267
YM20_BuStr	additive,diplo-general,diplo-additive,1-dom-ref	6.11	8_20942000	8	20942000	0	1	6.38	-29.5996	15820733	peak32	21042000	20842000	Vcev1_p0.Chr08	20842000	22526924
YM20_BuStr	1-dom-ref,diplo-additive,diplo-general	6.1	8_20942097	8	20942097	0	1	6.22	-35.765	97		21042097	20842097	Vcev1_p0.Chr08
YM20_BuStr	additive,general	6.11	8_20981860	8	20981860	0	1	7.21	-38.2389	39763		21081860	20881860	Vcev1_p0.Chr08
YM20_BuStr	additive,general,diplo-general,diplo-additive,1-dom-ref	6.11	8_20981973	8	20981973	0	1	7.97	-40.924	113		21081973	20881973	Vcev1_p0.Chr08
YM20_BuStr	additive,diplo-general,diplo-additive	6.11	8_21036160	8	21036160	0	1	7.7	-30.3648	54187		21136160	20936160	Vcev1_p0.Chr08
YM20_BuStr	additive,general	6.11	8_21170400	8	21170400	0	1	7.32	-31.4291	134240		21270400	21070400	Vcev1_p0.Chr08
YM20_BuStr	additive,general,diplo-general,diplo-additive,1-dom-ref	6.11	8_21232219	8	21232219	0	1	7.46	-30.9628	61819		21332219	21132219	Vcev1_p0.Chr08
YM20_BuStr	additive,general,diplo-general,diplo-additive,1-dom-ref	6.11	8_21687376	8	21687376	0	1	9.56	-38.8865	455157		21787376	21587376	Vcev1_p0.Chr08
YM20_BuStr	1-dom-ref	6.1	8_22426924	8	22426924	0	1	6.1	-36.9397	739548		22526924	22326924	Vcev1_p0.Chr08
YM20_BuStr	additive,general	6.11	8_25295522	8	25295522	0	1	7.2	-34.9971	2868598	peak33	25395522	25195522	Vcev1_p0.Chr08	25195522	25395522
YM20_BuStr	additive	6.11	8_30938376	8	30938376	0	1	6.74	-29.9458	5642854	peak34	31038376	30838376	Vcev1_p0.Chr08	30838376	31038376
YM20_BuStr	general,diplo-general	6.11	8_40166135	8	40166135	0	1	6.15	NA	9227759	peak35	40266135	40066135	Vcev1_p0.Chr08	40066135	40266135
YM20_BuStr	2-dom-alt	5.82	9_24778740	9	24778740	0	1	6.47	179.592	0	peak36	24878740	24678740	Vcev1_p0.Chr09	24678740	24878740
YM20_BuStr	2-dom-alt	5.82	9_40875238	9	40875238	0	1	5.87	30.658	16096498	peak37	40975238	40775238	Vcev1_p0.Chr09	40775238	40975238
YM20_BuStr	1-dom-alt	5.63	9_54314819	9	54314819	0	1	6.58	-385.715	13439581	peak38	54414819	54214819	Vcev1_p0.Chr09	54214819	54414951
YM20_BuStr	1-dom-alt	5.63	9_54314951	9	54314951	0	1	6.58	-385.715	132		54414951	54214951	Vcev1_p0.Chr09
YM20_BuStr	2-dom-ref	6.01	10_7664788	10	7664788	0	1	6.9	-393.15	0	peak39	7764788	7564788	Vcev1_p0.Chr10	7564788	8634941
YM20_BuStr	general	6.11	10_8534941	10	8534941	0	1	7.87	NA	870153		8634941	8434941	Vcev1_p0.Chr10
YM20_BuStr	general	6.11	10_21950727	10	21950727	0	1	13.26	NA	13415786	peak40	22050727	21850727	Vcev1_p0.Chr10	21850727	22050899
YM20_BuStr	general	6.11	10_21950899	10	21950899	0	1	14.73	NA	172		22050899	21850899	Vcev1_p0.Chr10
YM20_BuStr	2-dom-ref	6.01	10_35510606	10	35510606	0	1	6.11	-226.192	13559707	peak41	35610606	35410606	Vcev1_p0.Chr10	35410606	35910780
YM20_BuStr	2-dom-ref	6.01	10_35510638	10	35510638	0	1	6.11	-226.192	32		35610638	35410638	Vcev1_p0.Chr10
YM20_BuStr	2-dom-ref	6.01	10_35510713	10	35510713	0	1	6.11	-226.192	75		35610713	35410713	Vcev1_p0.Chr10
YM20_BuStr	general	6.11	10_35810748	10	35810748	0	1	7	NA	300035		35910748	35710748	Vcev1_p0.Chr10
YM20_BuStr	general	6.11	10_35810780	10	35810780	0	1	6.21	NA	32		35910780	35710780	Vcev1_p0.Chr10
YM20_BuStr	general	6.11	11_4586501	11	4586501	0	1	6.5	NA	0	peak42	4686501	4486501	Vcev1_p0.Chr11	4486501	4686501
YM20_BuStr	genera,diplo-general	6.11	11_5993553	11	5993553	0	1	6.48	NA	1407052	peak43	6093553	5893553	Vcev1_p0.Chr11	5893553	6093575
YM20_BuStr	additive	6.11	11_5993575	11	5993575	0	1	6.19	62.8877	22		6093575	5893575	Vcev1_p0.Chr11
YM20_BuStr	additive,general,diplo-general,diplo-additive,1-dom-ref	6.11	11_9534187	11	9534187	0	1	8.68	52.3293	3540612	peak44	9634187	9434187	Vcev1_p0.Chr11	9434187	9695502
YM20_BuStr	additive,general,diplo-general,diplo-additive,1-dom-ref	6.11	11_9534276	11	9534276	0	1	7.67	49.3432	89		9634276	9434276	Vcev1_p0.Chr11
YM20_BuStr	general,diplo-general	6.11	11_9595502	11	9595502	0	1	6.76	NA	61226		9695502	9495502	Vcev1_p0.Chr11
YM20_BuStr	additive,diplo-general,diplo-additive,1-dom-ref	6.11	11_12028283	11	12028283	0	1	6.39	48.4548	2432781	peak45	12128283	11928283	Vcev1_p0.Chr11	11928283	12139098
YM20_BuStr	general,diplo-general	6.11	11_12037604	11	12037604	0	1	6.57	NA	9321		12137604	11937604	Vcev1_p0.Chr11
YM20_BuStr	general,diplo-general	6.11	11_12037651	11	12037651	0	1	6.95	NA	47		12137651	11937651	Vcev1_p0.Chr11
YM20_BuStr	diplo-general	6.11	11_12039098	11	12039098	0	1	6.55	NA	1447		12139098	11939098	Vcev1_p0.Chr11
YM20_BuStr	1-dom-alt	5.63	11_34193306	11	34193306	0	1	6.32	50.0941	22154208	peak46	34293306	34093306	Vcev1_p0.Chr11	34093306	34293317
YM20_BuStr	additive,general,diplo-general,1-dom-alt	6.11	11_34193317	11	34193317	0	1	6.45	NA	11		34293317	34093317	Vcev1_p0.Chr11
YM20_BuStr	general	6.11	11_41100993	11	41100993	0	1	6.87	NA	6907676	peak47	41200993	41000993	Vcev1_p0.Chr11	41000993	41200993
YM20_BuStr	general	6.11	11_42356441	11	42356441	0	1	6.41	NA	1255448	peak48	42456441	42256441	Vcev1_p0.Chr11	42256441	42456441
YM20_BuStr	2-dom-ref	6.01	12_329406	12	329406	0	1	6.51	62.4976	0	peak49	429406	229406	Vcev1_p0.Chr12	229406	429406
YM20_BuStr	general,diplo-general,diplo-additive,1-dom-ref	6.11	12_13743314	12	13743314	0	1	6.57	NA	13413908	peak50	13843314	13643314	Vcev1_p0.Chr12	13643314	13843314
YM20_BuStr	additive	6.11	12_18808611	12	18808611	0	1	6.39	69.221	5065297	peak51	18908611	18708611	Vcev1_p0.Chr12	18708611	18908611
YM20_BuStr	1-dom-ref	6.1	12_30608758	12	30608758	0	1	6.3	98.5475	11800147	peak52	30708758	30508758	Vcev1_p0.Chr12	30508758	30708758
YM20_BuStr	1-dom-alt	5.63	12_36639387	12	36639387	0	1	6.5	-80.375	6030629	peak53	36739387	36539387	Vcev1_p0.Chr12	36539387	36739387

## Sheet: T03_additive_only
Trait	Model	Threshold	Marker	Chrom	Position	Ref	Alt	Score	Effect	Distance	Peak	Up100Kb	Down100kb	CHR	Start	End
DFM	additive,general	6.11	11_6198190	11	6198190	0	1	7.14	0.0494283	0	peak8	6298190	6098190	Vcev1_p0.Chr11	6098190	6298190
F1mm	additive	6.11	6_47970205	6	47970205	0	1	6.3	-0.0303814	0	peak1	48070205	47870205	Vcev1_p0.Chr06	30173675	30373675
F1mm	additive,general,diplo-general,diplo-additive,1-dom-ref	6.11	9_22219999	9	22219999	0	1	7.45	0.0119201	0	peak2	22319999	22119999	Vcev1_p0.Chr09	22119999	22320112
F1mm	additive,general,diplo-general,diplo-additive,1-dom-ref	6.11	9_22220112	9	22220112	0	1	7.56	0.0119916	113		22320112	22120112	Vcev1_p0.Chr09
YM20_BuStr	additive,general	6.11	5_31965251	5	31965251	0	1	7.85	36.2852	9745139	peak17	32065251	31865251	Vcev1_p0.Chr05	31865251	32129053
YM20_BuStr	additive,general	6.11	5_31965303	5	31965303	0	1	7.69	35.121	52		32065303	31865303	Vcev1_p0.Chr05
YM20_BuStr	additive	6.11	5_32028055	5	32028055	0	1	6.72	25.6176	62752		32128055	31928055	Vcev1_p0.Chr05
YM20_BuStr	additive	6.11	5_32028071	5	32028071	0	1	7	26.4342	16		32128071	31928071	Vcev1_p0.Chr05
YM20_BuStr	additive	6.11	5_32028097	5	32028097	0	1	7.73	28.6326	26		32128097	31928097	Vcev1_p0.Chr05
YM20_BuStr	additive	6.11	5_32029053	5	32029053	0	1	6.18	24.9915	956		32129053	31929053	Vcev1_p0.Chr05
YM20_BuStr	additive,general,diplo-general,diplo-additive,1-dom-ref	6.11	5_53533504	5	53533504	0	1	8.8	78.6374	21504451	peak19	53633504	53433504	Vcev1_p0.Chr05	53433504	53633504
YM20_BuStr	additive,general,diplo-general,diplo-additive,1-dom-ref	6.11	6_21488098	6	21488098	0	1	6.23	-43.1588	-32045406	peak22	21588098	21388098	Vcev1_p0.Chr06	20922797	21588098
YM20_BuStr	additive,general,diplo-general,diplo-additive,1-dom-ref	6.11	6_48608020	6	48608020	0	1	7.46	43.629	27119922	peak24	48708020	48508020	Vcev1_p0.Chr06	48508020	49554344
YM20_BuStr	additive,general,diplo-general,diplo-additive,1-dom-ref	6.11	6_49454344	6	49454344	0	1	7.18	47.8496	846324		49554344	49354344	Vcev1_p0.Chr06
YM20_BuStr	additive	6.11	8_20942000	8	20942000	0	1	6.38	-29.5996	15820733	peak32	21042000	20842000	Vcev1_p0.Chr08	20842000	22526924
YM20_BuStr	additive	6.11	8_20981860	8	20981860	0	1	7.21	-38.2389	39763		21081860	20881860	Vcev1_p0.Chr08
YM20_BuStr	additive	6.11	8_20981973	8	20981973	0	1	7.97	-40.924	113		21081973	20881973	Vcev1_p0.Chr08
YM20_BuStr	additive	6.11	8_21036160	8	21036160	0	1	7.7	-30.3648	54187		21136160	20936160	Vcev1_p0.Chr08
YM20_BuStr	additive	6.11	8_21170400	8	21170400	0	1	7.32	-31.4291	134240		21270400	21070400	Vcev1_p0.Chr08
YM20_BuStr	additive	6.11	8_21232219	8	21232219	0	1	7.46	-30.9628	61819		21332219	21132219	Vcev1_p0.Chr08
YM20_BuStr	additive	6.11	8_21687376	8	21687376	0	1	9.56	-38.8865	455157		21787376	21587376	Vcev1_p0.Chr08
YM20_BuStr	additive,general	6.11	8_25295522	8	25295522	0	1	7.2	-34.9971	3608146	peak33	25395522	25195522	Vcev1_p0.Chr08	25195522	25395522
YM20_BuStr	additive	6.11	8_30938376	8	30938376	0	1	6.74	-29.9458	5642854	peak34	31038376	30838376	Vcev1_p0.Chr08	30838376	31038376
YM20_BuStr	additive	6.11	11_5993575	11	5993575	0	1	6.19	62.8877	-24944801	peak43	6093575	5893575	Vcev1_p0.Chr11	5893553	6093575
YM20_BuStr	additive,general,diplo-general,diplo-additive,1-dom-ref	6.11	11_9534187	11	9534187	0	1	8.68	52.3293	3540612	peak44	9634187	9434187	Vcev1_p0.Chr11	9434187	9695502
YM20_BuStr	additive,general,diplo-general,diplo-additive,1-dom-ref	6.11	11_9534276	11	9534276	0	1	7.67	49.3432	89		9634276	9434276	Vcev1_p0.Chr11
YM20_BuStr	additive,diplo-general,diplo-additive,1-dom-ref	6.11	11_12028283	11	12028283	0	1	6.39	48.4548	2494007	peak45	12128283	11928283	Vcev1_p0.Chr11	11928283	12139098
YM20_BuStr	additive,general,diplo-general,1-dom-alt	6.11	11_34193317	11	34193317	0	1	6.45	NA	22165034	peak46	34293317	34093317	Vcev1_p0.Chr11	34093306	34293317
YM20_BuStr	additive	6.11	12_18808611	12	18808611	0	1	6.39	69.221	-15384706	peak51	18908611	18708611	Vcev1_p0.Chr12	18708611	18908611

## Sheet: T04_Windows_additive
Trait	Peak_Original	Peak_Additive_Only	CHR	START	END	INFO	Window
DFM	peak8	peak1	Vcev1_p0.Chr11	6098190	6298190	DFM_peak1	200000
F1mm	peak1	peak1	Vcev1_p0.Chr06	30173675	30373675	F1mm_peak1	200000
F1mm	peak2	peak2	Vcev1_p0.Chr09	22119999	22320112	F1mm_peak2	200113
YM20_BuStr	peak17	peak1	Vcev1_p0.Chr05	31865251	32129053	YM20_BuStr_peak1	263802
YM20_BuStr	peak19	peak2	Vcev1_p0.Chr05	53433504	53633504	YM20_BuStr_peak2	200000
YM20_BuStr	peak22	peak3	Vcev1_p0.Chr06	20922797	21588098	YM20_BuStr_peak3	665301
YM20_BuStr	peak24	peak4	Vcev1_p0.Chr06	48508020	49554344	YM20_BuStr_peak4	1046324
YM20_BuStr	peak32	peak5	Vcev1_p0.Chr08	20842000	22526924	YM20_BuStr_peak5	1684924
YM20_BuStr	peak33	peak6	Vcev1_p0.Chr08	25195522	25395522	YM20_BuStr_peak6	200000
YM20_BuStr	peak34	peak7	Vcev1_p0.Chr08	30838376	31038376	YM20_BuStr_peak7	200000
YM20_BuStr	peak43	peak8	Vcev1_p0.Chr11	5893553	6093575	YM20_BuStr_peak8	200022
YM20_BuStr	peak44	peak9	Vcev1_p0.Chr11	9434187	9695502	YM20_BuStr_peak9	261315
YM20_BuStr	peak45	peak10	Vcev1_p0.Chr11	11928283	12139098	YM20_BuStr_peak10	210815
YM20_BuStr	peak46	peak11	Vcev1_p0.Chr11	34093306	34293317	YM20_BuStr_peak11	200011
YM20_BuStr	peak51	peak12	Vcev1_p0.Chr12	18708611	18908611	YM20_BuStr_peak12	200000

## Sheet: T05_DFM
Trait	Peak	IDENTIFIER	CHR	TOOL	FEATURE	START	END	STRAND_GFF	STRAND	ORIENTATION	Panzzer2_Description	Eggnog_Description	Preferred_name	COG_category	GOs	EC	KEGG_ko	KEGG_Pathway	KEGG_Module	KEGG_Reaction	KEGG_rclass	BRITE	KEGG_TC	CAZy	BiGG_Reaction	PFAMs	Classification	Comments	References
DFM	peak1	Vcev1_p0.Chr11.28558.mRNA	Vcev1_p0.Chr11	Vcev1	mRNA	6111802	6113519	.	+	.	Transcription factor TT2	Transcription factor	-	K	-	-	ko:K09422	-	-	-	-	ko00000,ko03000	-	-	-	Myb_DNA-binding	Maybe	Member of MyB family involved in control of flavonoid late metabolism, other homologs in suberin deposition regulation . Increased flavonoids have been shown to extend shelf life, due to at least in part to slower softening.	https://doi.org/10.1105/tpc.16.00490; https://doi.org/10.1111/jipb.13316
DFM	peak1	Vcev1_p0.Chr11.28559.mRNA.1	Vcev1_p0.Chr11	Vcev1	mRNA	6137852	6144261	.	-	.	Mediator of RNA polymerase II transcription subunit 20	mediator of RNA polymerase II transcription subunit	-	E	GO:0002831,GO:0003674,GO:0003712,GO:0003713,GO:0005575,GO:0005622,GO:0005623,GO:0005634,GO:0005654,GO:0006139,GO:0006351,GO:0006355,GO:0006357,GO:0006366,GO:0006396,GO:0006725,GO:0006807,GO:0008150,GO:0008152,GO:0009058,GO:0009059,GO:0009889,GO:0009891,GO:0009892,GO:0009893,GO:0009966,GO:0009987,GO:0010033,GO:0010467,GO:0010468,GO:0010556,GO:0010557,GO:0010604,GO:0010605,GO:0010608,GO:0010628,GO:…	-	ko:K13528	-	-	-	-	ko00000,ko03021	-	-	-	Med20
DFM	peak1	Vcev1_p0.Chr11.28559.mRNA.2	Vcev1_p0.Chr11	Vcev1	mRNA	6137852	6143105	.	-	.	Mediator of RNA polymerase II transcription subunit 20	mediator of RNA polymerase II transcription subunit	-	E	GO:0002831,GO:0003674,GO:0003712,GO:0003713,GO:0005575,GO:0005622,GO:0005623,GO:0005634,GO:0005654,GO:0006139,GO:0006351,GO:0006355,GO:0006357,GO:0006366,GO:0006396,GO:0006725,GO:0006807,GO:0008150,GO:0008152,GO:0009058,GO:0009059,GO:0009889,GO:0009891,GO:0009892,GO:0009893,GO:0009966,GO:0009987,GO:0010033,GO:0010467,GO:0010468,GO:0010556,GO:0010557,GO:0010604,GO:0010605,GO:0010608,GO:0010628,GO:…	-	ko:K13528	-	-	-	-	ko00000,ko03021	-	-	-	Med20
DFM	peak1	Vcev1_p0.Chr11.28559.mRNA.3	Vcev1_p0.Chr11	Vcev1	mRNA	6137852	6138094	.	-	.	Mediator of RNA polymerase II transcription subunit 20	Mediator of RNA polymerase II transcription subunit	-	E	GO:0002831,GO:0003674,GO:0003712,GO:0003713,GO:0005575,GO:0005622,GO:0005623,GO:0005634,GO:0005654,GO:0006139,GO:0006351,GO:0006355,GO:0006357,GO:0006366,GO:0006396,GO:0006725,GO:0006807,GO:0008150,GO:0008152,GO:0009058,GO:0009059,GO:0009889,GO:0009891,GO:0009892,GO:0009893,GO:0009966,GO:0009987,GO:0010033,GO:0010467,GO:0010468,GO:0010556,GO:0010557,GO:0010604,GO:0010605,GO:0010608,GO:0010628,GO:…	-	ko:K13528	-	-	-	-	ko00000,ko03021	-	-	-	Med20
DFM	peak1	Vcev1_p0.Chr11.28560.mRNA	Vcev1_p0.Chr11	Vcev1	mRNA	6147428	6159519	.	+	.	RNA polymerase-associated protein Ctr	Tetratricopeptide repeat	-	P	GO:0000122,GO:0000428,GO:0000785,GO:0000993,GO:0001098,GO:0001099,GO:0003674,GO:0005488,GO:0005515,GO:0005575,GO:0005622,GO:0005623,GO:0005634,GO:0005654,GO:0005694,GO:0006325,GO:0006355,GO:0006357,GO:0006464,GO:0006479,GO:0006807,GO:0006996,GO:0008023,GO:0008150,GO:0008152,GO:0008213,GO:0009889,GO:0009890,GO:0009891,GO:0009892,GO:0009893,GO:0009909,GO:0009910,GO:0009987,GO:0010468,GO:0010556,GO:…	-	ko:K15176	-	-	-	-	ko00000,ko03021	-	-	-	TPR_1,TPR_16,TPR_2,TPR_6,TPR_8
DFM	peak1	Vcev1_p0.Chr11.28561.mRNA	Vcev1_p0.Chr11	Vcev1	mRNA	6162480	6164359	.	-	.	Growth-regulating factor	growth-regulating factor	-	K	GO:0005575,GO:0005622,GO:0005623,GO:0005634,GO:0007275,GO:0008150,GO:0032501,GO:0032502,GO:0043226,GO:0043227,GO:0043229,GO:0043231,GO:0044424,GO:0044464,GO:0048366,GO:0048367,GO:0048731,GO:0048827,GO:0048856,GO:0099402	-	-	-	-	-	-	-	-	-	-	QLQ,WRC		regulation of cell expansion in leaf and cotyledons tissues, control of cell proliferation in meristem
DFM	peak1	Vcev1_p0.Chr11.28562.mRNA	Vcev1_p0.Chr11	Vcev1	mRNA	6173323	6179451	.	+	.	12-oxophytodienoate reductase 3	12-oxophytodienoate reductase	OPR3	C	GO:0000003,GO:0000302,GO:0001101,GO:0003006,GO:0003674,GO:0003824,GO:0005488,GO:0005515,GO:0005575,GO:0005622,GO:0005623,GO:0005737,GO:0005777,GO:0006082,GO:0006629,GO:0006631,GO:0006633,GO:0006950,GO:0006979,GO:0007275,GO:0008150,GO:0008152,GO:0008610,GO:0009058,GO:0009605,GO:0009607,GO:0009620,GO:0009694,GO:0009695,GO:0009791,GO:0009908,GO:0009987,GO:0010035,GO:0010193,GO:0010817,GO:0016053,GO:…	1.3.1.42	ko:K05894	ko00592,ko01100,ko01110,map00592,map01100,map01110	M00113	R03401	RC00921	ko00000,ko00001,ko00002,ko01000	-	-	-	Oxidored_FMN	Maybe	biosynthesis of jasmonic acid (JA) and oxylipins. Differentially expressed in melon lines with distinct texture (high expression in firmer fruit). MeJA delay fruit softening throught regulation of cell wall enzyme activity in peach.	https://doi.org/10.1002/jsfa.10688;https://doi.org/10.1016/j.scienta.2017.03.004
DFM	peak1	Vcev1_p0.Chr11.28563.mRNA	Vcev1_p0.Chr11	Vcev1	mRNA	6179735	6180748	.	-	.	glucan endo-1,3-beta-D-glucosidase	Belongs to the glycosyl hydrolase 17 family	-	T	GO:0001871,GO:0003674,GO:0003824,GO:0004338,GO:0004553,GO:0005488,GO:0005575,GO:0005623,GO:0005886,GO:0008422,GO:0015926,GO:0016020,GO:0016787,GO:0016798,GO:0030246,GO:0030247,GO:0031224,GO:0031225,GO:0031226,GO:0044425,GO:0044459,GO:0044464,GO:0046658,GO:0071944	-	-	-	-	-	-	-	-	-	-	Glyco_hydro_17	Maybe	hydrolyse the glycosidic bond between two or more carbohydrates, or between a carbohydrate and a non-carbohydrate moiety
DFM	peak1	Vcev1_p0.Chr11.28564.mRNA	Vcev1_p0.Chr11	Vcev1	mRNA	6188502	6189140	.	+	.	Cupin type-1 domain-containing protein	auxin-binding protein	-	S	-	-	-	-	-	-	-	-	-	-	-	Cupin_1
DFM	peak1	Vcev1_p0.Chr11.28565.mRNA	Vcev1_p0.Chr11	Vcev1	mRNA	6198196	6206897	.	+	.	Auxin-binding protein ABP20	Auxin-binding protein	-	S	GO:0005575,GO:0005576,GO:0005618,GO:0005623,GO:0030312,GO:0044464,GO:0048046,GO:0071944	-	-	-	-	-	-	-	-	-	-	Cupin_1		Probable receptor for the plant growth-promoting hormone auxin
DFM	peak1	Vcev1_p0.Chr11.28566.mRNA	Vcev1_p0.Chr11	Vcev1	mRNA	6212498	6213133	.	+	.	Variant 6, Auxin-binding protein ABP19a	Auxin-binding protein	-	S	GO:0005575,GO:0005576,GO:0005618,GO:0005623,GO:0030312,GO:0044464,GO:0048046,GO:0071944	-	-	-	-	-	-	-	-	-	-	Cupin_1
DFM	peak1	Vcev1_p0.Chr11.28567.mRNA	Vcev1_p0.Chr11	Vcev1	mRNA	6244507	6245142	.	+	.	Auxin-binding protein ABP19a	auxin-binding protein	-	S	-	-	-	-	-	-	-	-	-	-	-	Cupin_1
DFM	peak1	Vcev1_p0.Chr11.28568.mRNA	Vcev1_p0.Chr11	Vcev1	mRNA	6258275	6262896	.	+	.	MOB kinase activator-like 1A	Mob1/phocein family	-	D	-	-	ko:K06685	ko04111,ko04390,ko04391,ko04392,map04111,map04390,map04391,map04392	M00683	-	-	ko00000,ko00001,ko00002	-	-	-	Mob1_phocein		regulation of cell expansion and cell division, root growth, gametogenesis
DFM	peak1	Vcev1_p0.Chr11.28569.mRNA	Vcev1_p0.Chr11	Vcev1	mRNA	6264697	6274946	.	+	.	Leucine-rich repeat, cysteine-containing subtype	Leucine-rich repeats, outliers	-	L	-	-	ko:K15082	-	-	-	-	ko00000,ko03400	-	-	-	-
DFM	peak1	Vcev1_p0.Chr11.28570.mRNA	Vcev1_p0.Chr11	Vcev1	mRNA	6275573	6278100	.	-	.	FkbH domain containing protein (Fragment)	Acetyltransferase (GNAT) family	-	S	-	2.3.1.258	ko:K20793	-	-	-	-	ko00000,ko01000,ko03036	-	-	-	Acetyltransf_1,Acetyltransf_10
DFM	peak1	Vcev1_p0.Chr11.28571.mRNA	Vcev1_p0.Chr11	Vcev1	mRNA	6281683	6283309	.	-	.	OBP3-responsive gene 4	-	ORG4	-	-	-	-	-	-	-	-	-	-	-	-	-
DFM	peak1	Vcev1_p0.Chr11.28572.mRNA	Vcev1_p0.Chr11	Vcev1	mRNA	6288166	6291026	.	-	.	FkbH domain containing protein (Fragment)	Acetyltransferase (GNAT) domain	-	S	-	2.3.1.258	ko:K20793	-	-	-	-	ko00000,ko01000,ko03036	-	-	-	Acetyltransf_1,Acetyltransf_10
DFM	peak1	Vcev1_p0.Chr11.28573.mRNA	Vcev1_p0.Chr11	Vcev1	mRNA	6294859	6296462	.	-	.	OBP3-responsive gene 4	-	ORG4	-	-	-	-	-	-	-	-	-	-	-	-	-

## Sheet: T06_F1mm
Trait	Peak	IDENTIFIER	CHR	TOOL	FEATURE	START	END	STRAND_GFF	STRAND	ORIENTATION	Panzzer2_Description	Eggnog_Description	Preferred_name	COG_category	GOs	EC	KEGG_ko	KEGG_Pathway	KEGG_Module	KEGG_Reaction	KEGG_rclass	BRITE	KEGG_TC	CAZy	BiGG_Reaction	PFAMs	Classification	Comments	References
F1mm	peak1	Vcev1_p0.Chr06.15702.mRNA	Vcev1_p0.Chr06	Vcev1	mRNA	30175284	30179149	.	-	.	Mediator of RNA polymerase II transcription subunit 11	mediator of RNA polymerase II transcription subunit	-	S	GO:0005575,GO:0005622,GO:0005623,GO:0005634,GO:0005654,GO:0016592,GO:0031974,GO:0031981,GO:0032991,GO:0043226,GO:0043227,GO:0043229,GO:0043231,GO:0043233,GO:0044422,GO:0044424,GO:0044428,GO:0044446,GO:0044451,GO:0044464,GO:0070013	-	ko:K15131	-	-	-	-	ko00000,ko03021	-	-	-	Med11		involved in the regulated transcription of nearly all RNA polymerase II-dependent genes
F1mm	peak1	Vcev1_p0.Chr06.15703.mRNA	Vcev1_p0.Chr06	Vcev1	mRNA	30181488	30187420	.	+	.	Mitochondrial pyruvate carrier	Mitochondrial pyruvate carrier	-	C	GO:0003674,GO:0005215,GO:0005342,GO:0005575,GO:0005622,GO:0005623,GO:0005737,GO:0005739,GO:0005740,GO:0005743,GO:0006810,GO:0006811,GO:0006820,GO:0006848,GO:0008028,GO:0008150,GO:0008509,GO:0008514,GO:0015075,GO:0015318,GO:0015711,GO:0015718,GO:0015849,GO:0016020,GO:0016021,GO:0019866,GO:0022857,GO:0031090,GO:0031224,GO:0031300,GO:0031301,GO:0031304,GO:0031305,GO:0031966,GO:0031967,GO:0031975,GO:…	-	ko:K22139	-	-	-	-	ko00000,ko02000,ko03029	2.A.105.1	-	-	MPC		uptake of pyruvate into mitochondria
F1mm	peak1	Vcev1_p0.Chr06.15704.mRNA	Vcev1_p0.Chr06	Vcev1	mRNA	30189947	30196022	.	+	.	phosphoribosylglycinamide formyltransferase 1	phosphoribosylglycinamide formyltransferase	-	G	GO:0005575,GO:0005622,GO:0005623,GO:0005737,GO:0009507,GO:0009536,GO:0043226,GO:0043227,GO:0043229,GO:0043231,GO:0044424,GO:0044444,GO:0044464	2.1.2.2	ko:K00601	ko00230,ko00670,ko01100,ko01110,ko01130,map00230,map00670,map01100,map01110,map01130	M00048	R04325,R04326	RC00026,RC00197,RC01128	ko00000,ko00001,ko00002,ko01000	-	-	-	Formyl_trans_N		de novo purine biosynthesis pathway
F1mm	peak1	Vcev1_p0.Chr06.15705.mRNA	Vcev1_p0.Chr06	Vcev1	mRNA	30202302	30207919	.	+	.	phosphoribosylglycinamide formyltransferase 1	phosphoribosylglycinamide formyltransferase	-	G	GO:0005575,GO:0005622,GO:0005623,GO:0005737,GO:0009507,GO:0009536,GO:0043226,GO:0043227,GO:0043229,GO:0043231,GO:0044424,GO:0044444,GO:0044464	2.1.2.2	ko:K00601	ko00230,ko00670,ko01100,ko01110,ko01130,map00230,map00670,map01100,map01110,map01130	M00048	R04325,R04326	RC00026,RC00197,RC01128	ko00000,ko00001,ko00002,ko01000	-	-	-	Formyl_trans_N		de novo purine biosynthesis pathway
F1mm	peak1	Vcev1_p0.Chr06.15706.mRNA	Vcev1_p0.Chr06	Vcev1	mRNA	30224960	30226897	.	-	.	DUF506 domain-containing protein	PDDEXK-like family of unknown function	-	S	-	-	-	-	-	-	-	-	-	-	-	PDDEXK_6
F1mm	peak1	Vcev1_p0.Chr06.15707.mRNA	Vcev1_p0.Chr06	Vcev1	mRNA	30235758	30237483	.	+	.	Alkaline phytoceramidase	Alkaline ceramidase	-	I	GO:0000139,GO:0001101,GO:0002238,GO:0002376,GO:0003674,GO:0003824,GO:0004553,GO:0005575,GO:0005622,GO:0005623,GO:0005634,GO:0005737,GO:0005783,GO:0005789,GO:0005794,GO:0006066,GO:0006629,GO:0006643,GO:0006665,GO:0006670,GO:0006671,GO:0006807,GO:0006950,GO:0006952,GO:0006955,GO:0006970,GO:0008150,GO:0008152,GO:0008284,GO:0008610,GO:0009058,GO:0009605,GO:0009607,GO:0009617,GO:0009620,GO:0009628,GO:…	-	ko:K04711	ko00600,map00600	-	R06518	RC00064,RC00328	ko00000,ko00001,ko01000	-	-	-	Ceramidase		Affects plant morphogenesis. Required for the formation of wax layer that ensure cuticle permeability
F1mm	peak1	Vcev1_p0.Chr06.15708.mRNA	Vcev1_p0.Chr06	Vcev1	mRNA	30239808	30247570	.	-	.	Phosphatidate cytidylyltransferase	May be involved in the synthesis of minor phospholipids and in modulation of IP3-mediated signal transduction	-	I	GO:0003674,GO:0003824,GO:0004605,GO:0005575,GO:0005622,GO:0005623,GO:0005737,GO:0005783,GO:0005789,GO:0006139,GO:0006220,GO:0006221,GO:0006629,GO:0006644,GO:0006650,GO:0006655,GO:0006725,GO:0006753,GO:0006793,GO:0006796,GO:0006807,GO:0008150,GO:0008152,GO:0008610,GO:0008654,GO:0009058,GO:0009117,GO:0009165,GO:0009987,GO:0012505,GO:0016020,GO:0016024,GO:0016740,GO:0016772,GO:0016779,GO:0018130,GO:…	2.7.7.41	ko:K00981	ko00564,ko01100,ko01110,ko04070,map00564,map01100,map01110,map04070	M00093	R01799	RC00002	ko00000,ko00001,ko00002,ko01000	-	-	-	CTP_transf_1		synthesis of minor phospholipids and in modulation of IP3-mediated signal transduction
F1mm	peak1	Vcev1_p0.Chr06.15709.mRNA	Vcev1_p0.Chr06	Vcev1	mRNA	30259780	30263130	.	+	.	Copper binding protein 9	Plastocyanin-like domain	-	S	GO:0005575,GO:0005576,GO:0005622,GO:0005623,GO:0005737,GO:0005773,GO:0005886,GO:0009507,GO:0009536,GO:0016020,GO:0031224,GO:0031225,GO:0031226,GO:0043226,GO:0043227,GO:0043229,GO:0043231,GO:0044424,GO:0044425,GO:0044444,GO:0044459,GO:0044464,GO:0046658,GO:0048046,GO:0071944	-	-	-	-	-	-	-	-	-	-	Cu_bind_like
F1mm	peak1	Vcev1_p0.Chr06.15710.mRNA	Vcev1_p0.Chr06	Vcev1	mRNA	30264302	30271867	.	-	.	Transcription initiation factor IIF subunit alpha	Transcription initiation factor IIF subunit	-	K	GO:0003674,GO:0005488,GO:0005515,GO:0008022	-	ko:K03138	ko03022,map03022	-	-	-	ko00000,ko00001,ko03021	-	-	-	TFIIF_alpha
F1mm	peak1	Vcev1_p0.Chr06.15711.mRNA	Vcev1_p0.Chr06	Vcev1	mRNA	30276728	30283399	.	+	.	Fumarylacetoacetase	Fumarylacetoacetase	-	G	GO:0003674,GO:0003824,GO:0004334,GO:0005575,GO:0005622,GO:0005623,GO:0005737,GO:0005829,GO:0006082,GO:0006520,GO:0006570,GO:0006572,GO:0006725,GO:0006807,GO:0008150,GO:0008152,GO:0008219,GO:0009056,GO:0009063,GO:0009072,GO:0009074,GO:0009987,GO:0016054,GO:0016787,GO:0016822,GO:0016823,GO:0018958,GO:0019336,GO:0019439,GO:0019752,GO:0032787,GO:0043436,GO:0044237,GO:0044238,GO:0044248,GO:0044281,GO:…	3.7.1.2	ko:K01555	ko00350,ko00643,ko01100,ko01120,map00350,map00643,map01100,map01120	M00044	R01364	RC00326,RC00446	ko00000,ko00001,ko00002,ko01000,ko04147	-	-	-	FAA_hydrolase,FAA_hydrolase_N		Involved in tyrosine catabolic pathway
F1mm	peak1	Vcev1_p0.Chr06.15712.mRNA	Vcev1_p0.Chr06	Vcev1	mRNA	30285555	30286157	.	+	.	BAG domain-containing protein	BAG family molecular chaperone regulator 5, mitochondrial isoform X1	-	S	GO:0005575,GO:0005911,GO:0006457,GO:0008150,GO:0009266,GO:0009506,GO:0009605,GO:0009607,GO:0009628,GO:0009987,GO:0030054,GO:0043207,GO:0050896,GO:0055044	-	-	-	-	-	-	-	-	-	-	BAG,IQ
F1mm	peak1	Vcev1_p0.Chr06.15713.mRNA	Vcev1_p0.Chr06	Vcev1	mRNA	30287336	30287647	.	-	.	TNFR/CD27/30/40/95 cysteine-rich region	-	-	-	-	-	-	-	-	-	-	-	-	-	-	-
F1mm	peak1	Vcev1_p0.Chr06.15714.mRNA	Vcev1_p0.Chr06	Vcev1	mRNA	30290789	30291142	.	-	.	Mediator of RNA polymerase II transcription subunit like	NA	NA	NA	NA	NA	NA	NA	NA	NA	NA	NA	NA	NA	NA	NA
F1mm	peak1	Vcev1_p0.Chr06.15715.mRNA	Vcev1_p0.Chr06	Vcev1	mRNA	30303190	30310526	.	-	.	Sulfate adenylyltransferase subunit 2	-	-	-	-	-	-	-	-	-	-	-	-	-	-	-		synthesis of activated sulfate
F1mm	peak1	Vcev1_p0.Chr06.15716.mRNA	Vcev1_p0.Chr06	Vcev1	mRNA	30327722	30338234	.	-	.	E3 ubiquitin-protein ligase UPL5	E3 ubiquitin-protein ligase	-	O	GO:0000302,GO:0001101,GO:0003674,GO:0003824,GO:0004842,GO:0005575,GO:0005622,GO:0005623,GO:0005737,GO:0006464,GO:0006807,GO:0006950,GO:0006979,GO:0007275,GO:0007568,GO:0008150,GO:0008152,GO:0009636,GO:0009719,GO:0009725,GO:0009753,GO:0009987,GO:0010033,GO:0010035,GO:0010150,GO:0016567,GO:0016740,GO:0019538,GO:0019787,GO:0032446,GO:0032501,GO:0032502,GO:0036211,GO:0042221,GO:0042493,GO:0042542,GO:…	2.3.2.26	ko:K10591	ko04011,ko04120,ko04144,ko04530,ko05169,map04011,map04120,map04144,map04530,map05169	-	-	-	ko00000,ko00001,ko01000,ko03029,ko04121,ko04131	-	-	-	HECT,ubiquitin		regulates leaf senescence
F1mm	peak1	Vcev1_p0.Chr06.15717.mRNA	Vcev1_p0.Chr06	Vcev1	mRNA	30357360	30358493	.	-	.	Acyl-CoA--sterol O-acyltransferase 1-like	acyl-CoA--sterol O-acyltransferase 1-like	-	S	-	-	-	-	-	-	-	-	-	-	-	MBOAT_2
F1mm	peak1	Vcev1_p0.Chr06.15718.mRNA	Vcev1_p0.Chr06	Vcev1	mRNA	30363458	30370752	.	-	.	Sulfate adenylyltransferase subunit 2	-	-	-	-	-	-	-	-	-	-	-	-	-	-	-
F1mm	peak2	Vcev1_p0.Chr09.23660.mRNA	Vcev1_p0.Chr09	Vcev1	mRNA	22121295	22123163	.	+	.	Root cap	late embryogenesis abundant protein-related LEA protein-related	-	S	-	-	-	-	-	-	-	-	-	-	-	Root_cap
F1mm	peak2	Vcev1_p0.Chr09.23661.mRNA	Vcev1_p0.Chr09	Vcev1	mRNA	22124216	22124821	.	-	.	Werner Syndrome-like	NA	NA	NA	NA	NA	NA	NA	NA	NA	NA	NA	NA	NA	NA	NA
F1mm	peak2	Vcev1_p0.Chr09.23662.mRNA	Vcev1_p0.Chr09	Vcev1	mRNA	22143591	22145108	.	-	.	Transcription factor bHLH148	Transcription factor	-	S	-	-	-	-	-	-	-	-	-	-	-	-		abiotic stress tolerance, detoxification of reactive oxygen species (ROS) generated by salt (NaCl) stress
F1mm	peak2	Vcev1_p0.Chr09.23663.mRNA	Vcev1_p0.Chr09	Vcev1	mRNA	22167078	22168961	.	+	.	Root cap	late embryogenesis abundant protein-related LEA protein-related	-	S	-	-	-	-	-	-	-	-	-	-	-	Root_cap
F1mm	peak2	Vcev1_p0.Chr09.23664.mRNA	Vcev1_p0.Chr09	Vcev1	mRNA	22170020	22170625	.	-	.	Werner Syndrome-like	NA	NA	NA	NA	NA	NA	NA	NA	NA	NA	NA	NA	NA	NA	NA
F1mm	peak2	Vcev1_p0.Chr09.23665.mRNA	Vcev1_p0.Chr09	Vcev1	mRNA	22179228	22181618	.	-	.	Transcription factor bHLH148	transcription factor	-	K	GO:0003674,GO:0003700,GO:0006355,GO:0008150,GO:0009889,GO:0010468,GO:0010556,GO:0019219,GO:0019222,GO:0031323,GO:0031326,GO:0050789,GO:0050794,GO:0051171,GO:0051252,GO:0060255,GO:0065007,GO:0080090,GO:0140110,GO:1903506,GO:2000112,GO:2001141	-	-	-	-	-	-	-	-	-	-	-
F1mm	peak2	Vcev1_p0.Chr09.23666.mRNA	Vcev1_p0.Chr09	Vcev1	mRNA	22205787	22221674	.	+	.	Protein SEMI-ROLLED LEAF	isoform X1	-	S	-	-	ko:K21842	-	-	-	-	ko00000,ko04131	-	-	-	-		regulating leaf rolling through abaxial side leaf cell differentiation
F1mm	peak2	Vcev1_p0.Chr09.23667.mRNA	Vcev1_p0.Chr09	Vcev1	mRNA	22225965	22226156	.	+	.	Cytochrome c oxidase subunit 5C	Cytochrome c oxidase subunit	-	S	-	-	-	-	-	-	-	-	-	-	-	-	Maybe	CCO was an enzyme in the end of respiratory chain. Its activity reflected the level of aerobic respiratory metabolism and showed positive relation to organism oxygen consumption rate, which decreases with fruit ripening.	https://doi.org/10.1016/j.scienta.2020.109752
F1mm	peak2	Vcev1_p0.Chr09.23668.mRNA	Vcev1_p0.Chr09	Vcev1	mRNA	22248626	22263345	.	+	.	Homeobox protein knotted-1-like 1	Homeobox protein knotted-1-like	-	K	-	-	ko:K16670	-	-	-	-	ko00000,ko03000	-	-	-	ELK,Homeobox_KN,KNOX1,KNOX2		play a role in meristem function, and may be involved in maintaining cells in an undifferentiated,
F1mm	peak2	Vcev1_p0.Chr09.23669.mRNA	Vcev1_p0.Chr09	Vcev1	mRNA	22285506	22290540	.	-	.	High chlorophyll fluorescence 153	-	-	-	-	-	-	-	-	-	-	-	-	-	-	-
F1mm	peak2	Vcev1_p0.Chr09.23670.mRNA	Vcev1_p0.Chr09	Vcev1	mRNA	22297070	22300060	.	+	.	Pentatricopeptide repeat-containing protein	Pentatricopeptide repeat-containing protein	-	S	GO:0003674,GO:0003676,GO:0003723,GO:0003824,GO:0004518,GO:0004519,GO:0005488,GO:0005575,GO:0005622,GO:0005623,GO:0006139,GO:0006725,GO:0006807,GO:0008150,GO:0008152,GO:0009451,GO:0009987,GO:0016070,GO:0016787,GO:0016788,GO:0034641,GO:0043170,GO:0043226,GO:0043227,GO:0043229,GO:0043231,GO:0043412,GO:0044237,GO:0044238,GO:0044424,GO:0044464,GO:0046483,GO:0071704,GO:0090304,GO:0090305,GO:0097159,GO:…	-	-	-	-	-	-	-	-	-	-	PPR,PPR_2,PPR_3,PPR_long
F1mm	peak2	Vcev1_p0.Chr09.23671.mRNA	Vcev1_p0.Chr09	Vcev1	mRNA	22304434	22314879	.	-	.	Mediator of RNA polymerase II transcription subunit like	-	-	-	-	-	-	-	-	-	-	-	-	-	-	-

## Sheet: T07_YM20_BuStr
Trait	Peak	IDENTIFIER	CHR	TOOL	FEATURE	START	END	STRAND_GFF	STRAND	ORIENTATION	Panzzer2_Description	Eggnog_Description	Preferred_name	COG_category	GOs	EC	KEGG_ko	KEGG_Pathway	KEGG_Module	KEGG_Reaction	KEGG_rclass	BRITE	KEGG_TC	CAZy	BiGG_Reaction	PFAMs	Classification	Comments	References
YM20_BuStr	peak1	Vcev1_p0.Chr05.13270.mRNA	Vcev1_p0.Chr05	Vcev1	mRNA	31871262	31873753	.	+	.	Flavin-containing monooxygenase	monooxygenase	YUC4	Q	GO:0000003,GO:0000139,GO:0003006,GO:0003674,GO:0003824,GO:0005575,GO:0005622,GO:0005623,GO:0005634,GO:0005654,GO:0005737,GO:0005783,GO:0005789,GO:0005794,GO:0005829,GO:0007275,GO:0008150,GO:0008152,GO:0009058,GO:0009790,GO:0009791,GO:0009793,GO:0009850,GO:0009851,GO:0009909,GO:0009911,GO:0009987,GO:0010154,GO:0010229,GO:0010817,GO:0012505,GO:0016020,GO:0016829,GO:0016830,GO:0016831,GO:0022414,GO:…	1.14.13.168	ko:K11816	ko00380,ko01100,map00380,map01100	-	R10181	RC00866	ko00000,ko00001,ko01000	-	-	-	FMO-like,Pyr_redox_3	Likely	A member of the flavin monooxygenase–like enzymes (YUCCA) catalizes a rate-limiting step in tryptophan-dependent auxin biosynthesis. Insertion of a transposon-like sequence in the 5′-flanking region of the YUCCA gene causes the stony hard phenotype	DOI: 10.1126/science.291.5502.306; doi.org/10.1111/tpj.14070
YM20_BuStr	peak1	Vcev1_p0.Chr05.13271.mRNA	Vcev1_p0.Chr05	Vcev1	mRNA	31929636	31932918	.	-	.	Proton gradient regulation 3	Pentatricopeptide repeat-containing protein	-	S	GO:0003674,GO:0003676,GO:0003723,GO:0003824,GO:0004518,GO:0004519,GO:0005488,GO:0005575,GO:0005622,GO:0005623,GO:0006139,GO:0006725,GO:0006807,GO:0008150,GO:0008152,GO:0009451,GO:0009987,GO:0016070,GO:0016787,GO:0016788,GO:0034641,GO:0043170,GO:0043226,GO:0043227,GO:0043229,GO:0043231,GO:0043412,GO:0044237,GO:0044238,GO:0044424,GO:0044464,GO:0046483,GO:0071704,GO:0090304,GO:0090305,GO:0097159,GO:…	-	-	-	-	-	-	-	-	-	-	PPR,PPR_1,PPR_2,PPR_3		chloroplast gene expression
YM20_BuStr	peak1	Vcev1_p0.Chr05.13272.mRNA	Vcev1_p0.Chr05	Vcev1	mRNA	31962715	31982551	.	+	.	Transcriptional corepressor LEUNIG	transcriptional co-repressor	-	S	GO:0000003,GO:0001101,GO:0001558,GO:0001666,GO:0003002,GO:0003006,GO:0005975,GO:0005976,GO:0006355,GO:0006950,GO:0006974,GO:0006979,GO:0007275,GO:0007389,GO:0008150,GO:0008152,GO:0009414,GO:0009415,GO:0009605,GO:0009607,GO:0009611,GO:0009617,GO:0009620,GO:0009624,GO:0009628,GO:0009636,GO:0009719,GO:0009725,GO:0009733,GO:0009791,GO:0009798,GO:0009845,GO:0009888,GO:0009889,GO:0009890,GO:0009892,GO:…	-	-	-	-	-	-	-	-	-	-	LisH,WD40		Implicated in embryo and floral development
YM20_BuStr	peak1	Vcev1_p0.Chr05.13273.mRNA	Vcev1_p0.Chr05	Vcev1	mRNA	32015759	32033447	.	-	.	PDR protein 2	Belongs to the ABC transporter superfamily. ABCG family. PDR (TC 3.A.1.205) subfamily	-	Q	-	-	-	-	-	-	-	-	-	-	-	ABC2_membrane,ABC_tran,ABC_trans_N,PDR_assoc
YM20_BuStr	peak1	Vcev1_p0.Chr05.13274.mRNA	Vcev1_p0.Chr05	Vcev1	mRNA	32080119	32081398	.	+	.	NA	Ribosomal L18 of archaea, bacteria, mitoch. and chloroplast	-	O	-	-	ko:K02881	ko03010,map03010	M00178,M00179	-	-	br01610,ko00000,ko00001,ko00002,ko03011	-	-	-	Ribosomal_L18p
YM20_BuStr	peak2	Vcev1_p0.Chr05.14117.mRNA	Vcev1_p0.Chr05	Vcev1	mRNA	53454029	53455064	.	-	.	NA	NA	NA	NA	NA	NA	NA	NA	NA	NA	NA	NA	NA	NA	NA	NA
YM20_BuStr	peak2	Vcev1_p0.Chr05.14118.mRNA	Vcev1_p0.Chr05	Vcev1	mRNA	53458990	53459280	.	-	.	Putative TMV resistance protein N-like (Fragment)	TMV resistance protein N-like	-	S	-	-	-	-	-	-	-	-	-	-	-	LRR_8,NB-ARC,TIR
YM20_BuStr	peak2	Vcev1_p0.Chr05.14119.mRNA	Vcev1_p0.Chr05	Vcev1	mRNA	53467192	53467398	.	+	.	NA	NA	NA	NA	NA	NA	NA	NA	NA	NA	NA	NA	NA	NA	NA	NA
YM20_BuStr	peak2	Vcev1_p0.Chr05.14120.mRNA	Vcev1_p0.Chr05	Vcev1	mRNA	53469828	53481661	.	-	.	Thyroid adenoma-associated protein homolog	Thyroid adenoma-associated protein homolog	-	D	-	-	-	-	-	-	-	-	-	-	-	DUF2428
YM20_BuStr	peak2	Vcev1_p0.Chr05.14121.mRNA	Vcev1_p0.Chr05	Vcev1	mRNA	53488146	53491277	.	+	.	30S ribosomal protein S4, chloroplastic	Belongs to the universal ribosomal protein uS4 family	-	J	GO:0003674,GO:0003676,GO:0003723,GO:0003735,GO:0005198,GO:0005488,GO:0005575,GO:0005622,GO:0005623,GO:0005737,GO:0005829,GO:0005840,GO:0005911,GO:0006417,GO:0006450,GO:0008150,GO:0009506,GO:0009889,GO:0009891,GO:0009893,GO:0010468,GO:0010556,GO:0010557,GO:0010604,GO:0010608,GO:0010628,GO:0015935,GO:0016020,GO:0019222,GO:0019843,GO:0022626,GO:0022627,GO:0030054,GO:0031323,GO:0031325,GO:0031326,GO:…	-	ko:K02997	ko03010,map03010	M00177	-	-	br01610,ko00000,ko00001,ko00002,ko03011	-	-	-	Ribosomal_S4,S4
YM20_BuStr	peak2	Vcev1_p0.Chr05.14122.mRNA	Vcev1_p0.Chr05	Vcev1	mRNA	53504913	53506659	.	+	.	Plexin-C1 like	-	-	-	-	-	-	-	-	-	-	-	-	-	-	-
YM20_BuStr	peak2	Vcev1_p0.Chr05.14123.mRNA.2	Vcev1_p0.Chr05	Vcev1	mRNA	53504972	53512318	.	-	.	Tubulin alpha chain	Tubulin is the major constituent of microtubules. It binds two moles of GTP, one at an exchangeable site on the beta chain and one at a non-exchangeable site on the alpha chain	-	Z	-	-	ko:K07374	ko04145,ko04210,ko04530,ko04540,ko05130,map04145,map04210,map04530,map04540,map05130	-	-	-	ko00000,ko00001,ko03019,ko03036,ko04147,ko04812	-	-	-	Tubulin,Tubulin_C
YM20_BuStr	peak2	Vcev1_p0.Chr05.14123.mRNA.3	Vcev1_p0.Chr05	Vcev1	mRNA	53504972	53512318	.	-	.	Tubulin alpha chain	Tubulin is the major constituent of microtubules. It binds two moles of GTP, one at an exchangeable site on the beta chain and one at a non-exchangeable site on the alpha chain	-	Z	-	-	ko:K07374	ko04145,ko04210,ko04530,ko04540,ko05130,map04145,map04210,map04530,map04540,map05130	-	-	-	ko00000,ko00001,ko03019,ko03036,ko04147,ko04812	-	-	-	Tubulin,Tubulin_C
YM20_BuStr	peak2	Vcev1_p0.Chr05.14123.mRNA.1	Vcev1_p0.Chr05	Vcev1	mRNA	53510245	53512318	.	-	.	Tubulin alpha chain	Tubulin is the major constituent of microtubules. It binds two moles of GTP, one at an exchangeable site on the beta chain and one at a non-exchangeable site on the alpha chain	-	Z	-	-	ko:K07374	ko04145,ko04210,ko04530,ko04540,ko05130,map04145,map04210,map04530,map04540,map05130	-	-	-	ko00000,ko00001,ko03019,ko03036,ko04147,ko04812	-	-	-	Tubulin,Tubulin_C
YM20_BuStr	peak2	Vcev1_p0.Chr05.14124.mRNA	Vcev1_p0.Chr05	Vcev1	mRNA	53528454	53537836	.	+	.	ATP binding cassette subfamily B19	ABC transporter B family member	-	Q	GO:0000003,GO:0003006,GO:0003674,GO:0005215,GO:0005575,GO:0005623,GO:0005886,GO:0006810,GO:0007275,GO:0008150,GO:0008361,GO:0009314,GO:0009411,GO:0009416,GO:0009605,GO:0009606,GO:0009628,GO:0009629,GO:0009630,GO:0009637,GO:0009639,GO:0009640,GO:0009653,GO:0009719,GO:0009725,GO:0009733,GO:0009791,GO:0009908,GO:0009914,GO:0009926,GO:0009958,GO:0009966,GO:0009987,GO:0010033,GO:0010218,GO:0010315,GO:…	3.6.3.44	ko:K05658	ko02010,ko04976,ko05206,ko05226,map02010,map04976,map05206,map05226	-	-	-	ko00000,ko00001,ko01000,ko02000,ko04090,ko04147	3.A.1.201	-	-	ABC_membrane,ABC_tran	Maybe	auxin transport
YM20_BuStr	peak2	Vcev1_p0.Chr05.14125.mRNA.1	Vcev1_p0.Chr05	Vcev1	mRNA	53556629	53569649	.	+	.	ABC transporter B family member 19	ABC transporter B family member	-	Q	GO:0000003,GO:0003006,GO:0003674,GO:0005215,GO:0005575,GO:0005623,GO:0005886,GO:0006810,GO:0007275,GO:0008150,GO:0008361,GO:0009314,GO:0009411,GO:0009416,GO:0009605,GO:0009606,GO:0009628,GO:0009629,GO:0009630,GO:0009637,GO:0009639,GO:0009640,GO:0009653,GO:0009719,GO:0009725,GO:0009733,GO:0009791,GO:0009908,GO:0009914,GO:0009926,GO:0009958,GO:0009966,GO:0009987,GO:0010033,GO:0010218,GO:0010315,GO:…	3.6.3.44	ko:K05658	ko02010,ko04976,ko05206,ko05226,map02010,map04976,map05206,map05226	-	-	-	ko00000,ko00001,ko01000,ko02000,ko04090,ko04147	3.A.1.201	-	-	ABC_membrane,ABC_tran	Maybe
YM20_BuStr	peak2	Vcev1_p0.Chr05.14125.mRNA.2	Vcev1_p0.Chr05	Vcev1	mRNA	53556629	53569649	.	+	.	ATP binding cassette subfamily B19	ABC transporter B family member	-	Q	GO:0000003,GO:0003006,GO:0003674,GO:0005215,GO:0005575,GO:0005623,GO:0005886,GO:0006810,GO:0007275,GO:0008150,GO:0008361,GO:0009314,GO:0009411,GO:0009416,GO:0009605,GO:0009606,GO:0009628,GO:0009629,GO:0009630,GO:0009637,GO:0009639,GO:0009640,GO:0009653,GO:0009719,GO:0009725,GO:0009733,GO:0009791,GO:0009908,GO:0009914,GO:0009926,GO:0009958,GO:0009966,GO:0009987,GO:0010033,GO:0010218,GO:0010315,GO:…	3.6.3.44	ko:K05658	ko02010,ko04976,ko05206,ko05226,map02010,map04976,map05206,map05226	-	-	-	ko00000,ko00001,ko01000,ko02000,ko04090,ko04147	3.A.1.201	-	-	ABC_membrane,ABC_tran	Maybe
YM20_BuStr	peak2	Vcev1_p0.Chr05.14126.mRNA	Vcev1_p0.Chr05	Vcev1	mRNA	53612509	53626673	.	+	.	ABC transporter B family member 19	ABC transporter B family member	-	Q	GO:0000003,GO:0003006,GO:0003674,GO:0005215,GO:0005575,GO:0005623,GO:0005886,GO:0006810,GO:0007275,GO:0008150,GO:0008361,GO:0009314,GO:0009411,GO:0009416,GO:0009605,GO:0009606,GO:0009628,GO:0009629,GO:0009630,GO:0009637,GO:0009639,GO:0009640,GO:0009653,GO:0009719,GO:0009725,GO:0009733,GO:0009791,GO:0009908,GO:0009914,GO:0009926,GO:0009958,GO:0009966,GO:0009987,GO:0010033,GO:0010218,GO:0010315,GO:…	3.6.3.44	ko:K05658	ko02010,ko04976,ko05206,ko05226,map02010,map04976,map05206,map05226	-	-	-	ko00000,ko00001,ko01000,ko02000,ko04090,ko04147	3.A.1.201	-	-	ABC_membrane,ABC_tran	Maybe
YM20_BuStr	peak3	Vcev1_p0.Chr06.15239.mRNA	Vcev1_p0.Chr06	Vcev1	mRNA	20934567	20934893	.	+	.	Reverse transcriptase Ty1/copia-type domain-containing protein	Reverse transcriptase (RNA-dependent DNA polymerase)	-	L	-	-	-	-	-	-	-	-	-	-	-	RVT_2
YM20_BuStr	peak3	Vcev1_p0.Chr06.15240.mRNA	Vcev1_p0.Chr06	Vcev1	mRNA	21019563	21034471	.	+	.	Guanylate-binding protein 3-like isoform X1	guanylate-binding protein	-	L	GO:0000166,GO:0001882,GO:0001883,GO:0002376,GO:0003674,GO:0005488,GO:0005515,GO:0005525,GO:0005575,GO:0005622,GO:0005623,GO:0005634,GO:0005654,GO:0005737,GO:0005794,GO:0005829,GO:0005856,GO:0006950,GO:0006952,GO:0006955,GO:0007154,GO:0007165,GO:0007166,GO:0008104,GO:0008150,GO:0009987,GO:0010033,GO:0012505,GO:0015629,GO:0017076,GO:0019001,GO:0019221,GO:0023052,GO:0031974,GO:0031981,GO:0032549,GO:…	-	ko:K20899	ko04621,map04621	-	-	-	ko00000,ko00001	-	-	-	GBP,GBP_C
YM20_BuStr	peak3	Vcev1_p0.Chr06.15241.mRNA	Vcev1_p0.Chr06	Vcev1	mRNA	21036278	21042688	.	-	.	NAC domain-containing protein	(NAC) domain-containing protein	-	K	GO:0000075,GO:0000077,GO:0003674,GO:0003676,GO:0003677,GO:0003700,GO:0005488,GO:0006355,GO:0006950,GO:0006974,GO:0008150,GO:0009314,GO:0009628,GO:0009889,GO:0009987,GO:0010212,GO:0010332,GO:0010468,GO:0010556,GO:0010564,GO:0019219,GO:0019222,GO:0031323,GO:0031326,GO:0031570,GO:0033043,GO:0033554,GO:0040020,GO:0043565,GO:0045786,GO:0048519,GO:0048523,GO:0050789,GO:0050794,GO:0050896,GO:0051128,GO:…	-	-	-	-	-	-	-	-	-	-	NAM	Likely	The NAC transcription factor (TF) family is one of the largest plant-specific TF families and some members play important roles during the ripening of fleshy fruits and the development of quality attributes. Current studies have found that there are NAC binding sites in the promoter regions of some genes related to fruit softening and lignification pathways, and NAC TFs can regulate the expressio…	doi: 10.48130/VR-2021-0008; doi: 10.48130/VR-2021-0008
YM20_BuStr	peak3	Vcev1_p0.Chr06.15242.mRNA	Vcev1_p0.Chr06	Vcev1	mRNA	21092828	21093841	.	-	.	Serine/threonine-protein kinase-like protein ACR4	Protein kinase domain	-	T	GO:0005575,GO:0005911,GO:0009506,GO:0030054,GO:0055044	2.7.11.1	ko:K04730,ko:K04733	ko04010,ko04064,ko04620,ko04621,ko04624,ko04722,ko05133,ko05140,ko05142,ko05145,ko05152,ko05162,ko05164,ko05169,map04010,map04064,map04620,map04621,map04624,map04722,map05133,map05140,map05142,map05145,map05152,map05162,map05164,map05169	M00686	-	-	ko00000,ko00001,ko00002,ko01000,ko01001	-	-	-	Pkinase,Pkinase_Tyr		Controls formative cell division in meristems
YM20_BuStr	peak3	Vcev1_p0.Chr06.15243.mRNA	Vcev1_p0.Chr06	Vcev1	mRNA	21106782	21108206	.	-	.	Pentatricopeptide repeat-containing protein	Pentatricopeptide repeat-containing protein	-	S	GO:0003674,GO:0003676,GO:0003723,GO:0003824,GO:0004518,GO:0004519,GO:0005488,GO:0005575,GO:0005622,GO:0005623,GO:0006139,GO:0006725,GO:0006807,GO:0008150,GO:0008152,GO:0009451,GO:0009987,GO:0016070,GO:0016787,GO:0016788,GO:0034641,GO:0043170,GO:0043226,GO:0043227,GO:0043229,GO:0043231,GO:0043412,GO:0044237,GO:0044238,GO:0044424,GO:0044464,GO:0046483,GO:0071704,GO:0090304,GO:0090305,GO:0097159,GO:…	-	-	-	-	-	-	-	-	-	-	PPR,PPR_1,PPR_2,PPR_3
YM20_BuStr	peak3	Vcev1_p0.Chr06.15244.mRNA	Vcev1_p0.Chr06	Vcev1	mRNA	21117658	21118695	.	+	.	NA	NA	NA	NA	NA	NA	NA	NA	NA	NA	NA	NA	NA	NA	NA	NA
YM20_BuStr	peak3	Vcev1_p0.Chr06.15245.mRNA	Vcev1_p0.Chr06	Vcev1	mRNA	21163419	21169522	.	+	.	Drought induced 19 protein type zinc-binding domain-containing protein	DEHYDRATION-INDUCED 19-like	-	S	-	2.3.2.27	ko:K22376	-	-	-	-	ko00000,ko01000,ko04121	-	-	-	Di19_C,zf-Di19	Maybe	increases the sensitivity of plants to environmental stress
YM20_BuStr	peak3	Vcev1_p0.Chr06.15246.mRNA	Vcev1_p0.Chr06	Vcev1	mRNA	21183475	21184384	.	+	.	NA	-	-	-	-	-	-	-	-	-	-	-	-	-	-	-
YM20_BuStr	peak3	Vcev1_p0.Chr06.15247.mRNA	Vcev1_p0.Chr06	Vcev1	mRNA	21193056	21197662	.	-	.	MACPF domain-containing protein	MACPF domain-containing protein	-	S	GO:0002376,GO:0006950,GO:0006952,GO:0006955,GO:0006970,GO:0008150,GO:0008219,GO:0009626,GO:0009628,GO:0009651,GO:0009987,GO:0010337,GO:0010565,GO:0010817,GO:0012501,GO:0019222,GO:0031323,GO:0032350,GO:0033036,GO:0033037,GO:0033554,GO:0034050,GO:0045087,GO:0050789,GO:0050794,GO:0050896,GO:0051179,GO:0051716,GO:0052542,GO:0052545,GO:0062012,GO:0065007,GO:0065008	-	-	-	-	-	-	-	-	-	-	MACPF
YM20_BuStr	peak3	Vcev1_p0.Chr06.15248.mRNA	Vcev1_p0.Chr06	Vcev1	mRNA	21201901	21204074	.	+	.	Proline-rich protein like	-	-	-	-	-	-	-	-	-	-	-	-	-	-	-
YM20_BuStr	peak3	Vcev1_p0.Chr06.15249.mRNA	Vcev1_p0.Chr06	Vcev1	mRNA	21215972	21222028	.	+	.	Drought induced 19 protein type zinc-binding domain-containing protein	DEHYDRATION-INDUCED 19-like	-	S	-	2.3.2.27	ko:K22376	-	-	-	-	ko00000,ko01000,ko04121	-	-	-	Di19_C,zf-Di19	Maybe	increases the sensitivity of plants to environmental stress
YM20_BuStr	peak3	Vcev1_p0.Chr06.15250.mRNA	Vcev1_p0.Chr06	Vcev1	mRNA	21236617	21237778	.	+	.	NA	-	-	-	-	-	-	-	-	-	-	-	-	-	-	-
YM20_BuStr	peak3	Vcev1_p0.Chr06.15251.mRNA.1	Vcev1_p0.Chr06	Vcev1	mRNA	21246447	21257748	.	-	.	MACPF domain-containing protein	MACPF domain-containing protein	-	S	GO:0002376,GO:0006950,GO:0006952,GO:0006955,GO:0006970,GO:0008150,GO:0008219,GO:0009626,GO:0009628,GO:0009651,GO:0009987,GO:0010337,GO:0010565,GO:0010817,GO:0012501,GO:0019222,GO:0031323,GO:0032350,GO:0033036,GO:0033037,GO:0033554,GO:0034050,GO:0045087,GO:0050789,GO:0050794,GO:0050896,GO:0051179,GO:0051716,GO:0052542,GO:0052545,GO:0062012,GO:0065007,GO:0065008	-	-	-	-	-	-	-	-	-	-	MACPF
YM20_BuStr	peak3	Vcev1_p0.Chr06.15251.mRNA.2	Vcev1_p0.Chr06	Vcev1	mRNA	21246447	21257748	.	-	.	MACPF domain-containing protein	MACPF domain-containing protein	-	S	GO:0002376,GO:0006950,GO:0006952,GO:0006955,GO:0006970,GO:0008150,GO:0008219,GO:0009626,GO:0009628,GO:0009651,GO:0009987,GO:0010337,GO:0010565,GO:0010817,GO:0012501,GO:0019222,GO:0031323,GO:0032350,GO:0033036,GO:0033037,GO:0033554,GO:0034050,GO:0045087,GO:0050789,GO:0050794,GO:0050896,GO:0051179,GO:0051716,GO:0052542,GO:0052545,GO:0062012,GO:0065007,GO:0065008	-	-	-	-	-	-	-	-	-	-	MACPF
YM20_BuStr	peak3	Vcev1_p0.Chr06.15251.mRNA.3	Vcev1_p0.Chr06	Vcev1	mRNA	21246447	21257748	.	-	.	MACPF domain-containing protein	MACPF domain-containing protein	-	S	GO:0002376,GO:0006950,GO:0006952,GO:0006955,GO:0006970,GO:0008150,GO:0008219,GO:0009626,GO:0009628,GO:0009651,GO:0009987,GO:0010337,GO:0010565,GO:0010817,GO:0012501,GO:0019222,GO:0031323,GO:0032350,GO:0033036,GO:0033037,GO:0033554,GO:0034050,GO:0045087,GO:0050789,GO:0050794,GO:0050896,GO:0051179,GO:0051716,GO:0052542,GO:0052545,GO:0062012,GO:0065007,GO:0065008	-	-	-	-	-	-	-	-	-	-	MACPF
YM20_BuStr	peak3	Vcev1_p0.Chr06.15252.mRNA	Vcev1_p0.Chr06	Vcev1	mRNA	21282171	21283720	.	+	.	F-box/RNI superfamily protein, putative	NA	NA	NA	NA	NA	NA	NA	NA	NA	NA	NA	NA	NA	NA	NA
YM20_BuStr	peak3	Vcev1_p0.Chr06.15253.mRNA	Vcev1_p0.Chr06	Vcev1	mRNA	21312278	21315077	.	+	.	F-box/RNI superfamily protein, putative	NA	NA	NA	NA	NA	NA	NA	NA	NA	NA	NA	NA	NA	NA	NA
YM20_BuStr	peak3	Vcev1_p0.Chr06.15254.mRNA	Vcev1_p0.Chr06	Vcev1	mRNA	21316985	21325892	.	-	.	Leucine-rich repeat receptor-like serine/threonine-protein kinase At2g14440	leucine-rich repeat receptor-like serine threonine-protein kinase	-	S	GO:0005575,GO:0005622,GO:0005623,GO:0005737,GO:0005768,GO:0005794,GO:0005802,GO:0012505,GO:0031410,GO:0031982,GO:0031984,GO:0043226,GO:0043227,GO:0043229,GO:0043231,GO:0044422,GO:0044424,GO:0044431,GO:0044444,GO:0044446,GO:0044464,GO:0097708,GO:0098791	-	-	-	-	-	-	-	-	-	-	LRR_4,LRR_8,Malectin_like
YM20_BuStr	peak3	Vcev1_p0.Chr06.15255.mRNA	Vcev1_p0.Chr06	Vcev1	mRNA	21334926	21341472	.	+	.	Mitochondrial arginine transporter BAC1	Belongs to the mitochondrial carrier (TC 2.A.29) family	-	C	GO:0003333,GO:0003674,GO:0005215,GO:0005290,GO:0005342,GO:0005575,GO:0005622,GO:0005623,GO:0005737,GO:0005739,GO:0005740,GO:0005743,GO:0006810,GO:0006811,GO:0006812,GO:0006820,GO:0006839,GO:0006855,GO:0006865,GO:0008150,GO:0008324,GO:0008509,GO:0008514,GO:0015075,GO:0015171,GO:0015174,GO:0015179,GO:0015181,GO:0015189,GO:0015238,GO:0015318,GO:0015711,GO:0015802,GO:0015807,GO:0015809,GO:0015849,GO:…	-	ko:K15109	ko04714,map04714	-	-	-	ko00000,ko00001,ko02000	2.A.29.8	-	-	Mito_carr
YM20_BuStr	peak3	Vcev1_p0.Chr06.15256.mRNA	Vcev1_p0.Chr06	Vcev1	mRNA	21344553	21346490	.	-	.	Squamosa promoter-binding-like protein	Squamosa promoter-binding-like protein	SPL3	K	GO:0000003,GO:0003006,GO:0003674,GO:0003676,GO:0003677,GO:0003700,GO:0005488,GO:0005575,GO:0005622,GO:0005623,GO:0005634,GO:0006355,GO:0007275,GO:0008150,GO:0009791,GO:0009889,GO:0009908,GO:0009909,GO:0009911,GO:0010228,GO:0010229,GO:0010321,GO:0010468,GO:0010556,GO:0019219,GO:0019222,GO:0022414,GO:0031323,GO:0031326,GO:0032501,GO:0032502,GO:0043226,GO:0043227,GO:0043229,GO:0043231,GO:0044424,GO:…	-	-	-	-	-	-	-	-	-	-	SBP	Likely	Found in a major QTL region for fruit firmness in cherry. Epigenetic changes in this gene tomato affected fruit texture	doi: 10.1038/s41598-019-41484-8;DOI: 10.1038/ng1841
YM20_BuStr	peak3	Vcev1_p0.Chr06.15257.mRNA	Vcev1_p0.Chr06	Vcev1	mRNA	21391429	21392400	.	+	.	Dof zinc finger protein	Dof zinc finger protein	-	K	-	-	-	-	-	-	-	-	-	-	-	zf-Dof
YM20_BuStr	peak3	Vcev1_p0.Chr06.15258.mRNA	Vcev1_p0.Chr06	Vcev1	mRNA	21395989	21400813	.	-	.	Transcriptional corepressor LEUNIG	transcriptional co-repressor	-	S	GO:0000003,GO:0001101,GO:0001558,GO:0001666,GO:0003002,GO:0003006,GO:0005975,GO:0005976,GO:0006355,GO:0006950,GO:0006974,GO:0006979,GO:0007275,GO:0007389,GO:0008150,GO:0008152,GO:0009414,GO:0009415,GO:0009605,GO:0009607,GO:0009611,GO:0009617,GO:0009620,GO:0009624,GO:0009628,GO:0009636,GO:0009719,GO:0009725,GO:0009733,GO:0009791,GO:0009798,GO:0009845,GO:0009888,GO:0009889,GO:0009890,GO:0009892,GO:…	-	-	-	-	-	-	-	-	-	-	LisH,WD40		floral meristem development
YM20_BuStr	peak3	Vcev1_p0.Chr06.15259.mRNA	Vcev1_p0.Chr06	Vcev1	mRNA	21401783	21412262	.	-	.	NA	NA	NA	NA	NA	NA	NA	NA	NA	NA	NA	NA	NA	NA	NA	NA
YM20_BuStr	peak3	Vcev1_p0.Chr06.15260.mRNA	Vcev1_p0.Chr06	Vcev1	mRNA	21438753	21439816	.	-	.	NA	NA	NA	NA	NA	NA	NA	NA	NA	NA	NA	NA	NA	NA	NA	NA
YM20_BuStr	peak3	Vcev1_p0.Chr06.15261.mRNA	Vcev1_p0.Chr06	Vcev1	mRNA	21444664	21449848	.	-	.	DNA/RNA-binding domain-containing protein	NA	NA	NA	NA	NA	NA	NA	NA	NA	NA	NA	NA	NA	NA	NA
YM20_BuStr	peak3	Vcev1_p0.Chr06.15262.mRNA	Vcev1_p0.Chr06	Vcev1	mRNA	21533172	21535111	.	+	.	Rapid ALkalinization Factor	Rapid ALkalinization Factor (RALF)	-	S	-	-	-	-	-	-	-	-	-	-	-	RALF		may regulate plant stress, growth, and development. Mostly active in roots.
YM20_BuStr	peak3	Vcev1_p0.Chr06.15263.mRNA	Vcev1_p0.Chr06	Vcev1	mRNA	21538204	21539760	.	-	.	Pistil-specific extensin-like protein	Pistil-specific extensin-like protein	-	S	GO:0001101,GO:0005575,GO:0005618,GO:0005623,GO:0005886,GO:0005911,GO:0008150,GO:0009505,GO:0009506,GO:0009719,GO:0009725,GO:0009753,GO:0010033,GO:0016020,GO:0030054,GO:0030312,GO:0042221,GO:0044464,GO:0048580,GO:0050789,GO:0050793,GO:0050896,GO:0051239,GO:0055044,GO:0065007,GO:0071944,GO:0080050,GO:1901700,GO:2000026,GO:2000033,GO:2000034,GO:2000241,GO:2000280	-	-	-	-	-	-	-	-	-	-	Pollen_Ole_e_I
YM20_BuStr	peak3	Vcev1_p0.Chr06.15264.mRNA	Vcev1_p0.Chr06	Vcev1	mRNA	21564648	21566520	.	+	.	Rapid ALkalinization Factor	Rapid ALkalinization Factor (RALF)	-	S	-	-	-	-	-	-	-	-	-	-	-	RALF
YM20_BuStr	peak3	Vcev1_p0.Chr06.15265.mRNA	Vcev1_p0.Chr06	Vcev1	mRNA	21569651	21571212	.	-	.	Pistil-specific extensin-like protein	Pistil-specific extensin-like protein	-	S	GO:0001101,GO:0005575,GO:0005618,GO:0005623,GO:0005886,GO:0005911,GO:0008150,GO:0009505,GO:0009506,GO:0009719,GO:0009725,GO:0009753,GO:0010033,GO:0016020,GO:0030054,GO:0030312,GO:0042221,GO:0044464,GO:0048580,GO:0050789,GO:0050793,GO:0050896,GO:0051239,GO:0055044,GO:0065007,GO:0071944,GO:0080050,GO:1901700,GO:2000026,GO:2000033,GO:2000034,GO:2000241,GO:2000280	-	-	-	-	-	-	-	-	-	-	Pollen_Ole_e_I
YM20_BuStr	peak4	Vcev1_p0.Chr06.16880.mRNA	Vcev1_p0.Chr06	Vcev1	mRNA	48514589	48517522	.	-	.	40S ribosomal protein S8	Belongs to the eukaryotic ribosomal protein eS8 family	-	J	GO:0000313,GO:0000462,GO:0003674,GO:0003735,GO:0005198,GO:0005575,GO:0005622,GO:0005623,GO:0005737,GO:0005829,GO:0005840,GO:0006139,GO:0006364,GO:0006396,GO:0006725,GO:0006807,GO:0006996,GO:0008150,GO:0008152,GO:0009507,GO:0009532,GO:0009536,GO:0009547,GO:0009570,GO:0009987,GO:0010467,GO:0015935,GO:0016043,GO:0016070,GO:0016072,GO:0022607,GO:0022613,GO:0022618,GO:0022626,GO:0022627,GO:0030490,GO:…	-	ko:K02995	ko03010,map03010	M00177,M00179	-	-	br01610,ko00000,ko00001,ko00002,ko03011	-	-	-	Ribosomal_S8e
YM20_BuStr	peak4	Vcev1_p0.Chr06.16881.mRNA	Vcev1_p0.Chr06	Vcev1	mRNA	48519192	48523115	.	-	.	peptidylprolyl isomerase	Peptidyl-prolyl cis-trans isomerase	FKBP15-1	O	GO:0000413,GO:0003674,GO:0003755,GO:0003824,GO:0005488,GO:0005527,GO:0005528,GO:0005575,GO:0005622,GO:0005623,GO:0005737,GO:0005783,GO:0006457,GO:0006464,GO:0006807,GO:0008144,GO:0008150,GO:0008152,GO:0009987,GO:0012505,GO:0016853,GO:0016859,GO:0018193,GO:0018208,GO:0019538,GO:0036211,GO:0043170,GO:0043226,GO:0043227,GO:0043229,GO:0043231,GO:0043412,GO:0044237,GO:0044238,GO:0044260,GO:0044267,GO:…	5.2.1.8	ko:K09569	-	-	-	-	ko00000,ko01000,ko03110	-	-	-	FKBP_C		accelerate the folding of proteins, modulates thermotolerance
YM20_BuStr	peak4	Vcev1_p0.Chr06.16882.mRNA	Vcev1_p0.Chr06	Vcev1	mRNA	48524164	48527410	.	+	.	Receptor-like kinase TMK4	Leucine rich repeat N-terminal domain	-	T	-	-	-	-	-	-	-	-	-	-	-	LRRNT_2,Pkinase_Tyr	Maybe	Involved in auxin signal transduction and cell expansion and proliferation regulation. Reduction in organ size and a substantial retardation in growth in Arabidpsis.
YM20_BuStr	peak4	Vcev1_p0.Chr06.16883.mRNA	Vcev1_p0.Chr06	Vcev1	mRNA	48529822	48530052	.	-	.	NA	NA	NA	NA	NA	NA	NA	NA	NA	NA	NA	NA	NA	NA	NA	NA
YM20_BuStr	peak4	Vcev1_p0.Chr06.16884.mRNA	Vcev1_p0.Chr06	Vcev1	mRNA	48533571	48534011	.	+	.	Anti-sigma-I factor RsgI6 like	-	-	-	-	-	-	-	-	-	-	-	-	-	-	-
YM20_BuStr	peak4	Vcev1_p0.Chr06.16885.mRNA	Vcev1_p0.Chr06	Vcev1	mRNA	48536421	48545188	.	+	.	Chloroplast envelope quinone oxidoreductase homolog	quinone-oxidoreductase homolog, chloroplastic	-	C	GO:0005575,GO:0005622,GO:0005623,GO:0005737,GO:0005773,GO:0005886,GO:0009507,GO:0009526,GO:0009534,GO:0009535,GO:0009536,GO:0009579,GO:0009941,GO:0016020,GO:0031967,GO:0031975,GO:0031976,GO:0031984,GO:0034357,GO:0042651,GO:0043226,GO:0043227,GO:0043229,GO:0043231,GO:0044422,GO:0044424,GO:0044434,GO:0044435,GO:0044436,GO:0044444,GO:0044446,GO:0044464,GO:0055035,GO:0071944	-	-	-	-	-	-	-	-	-	-	ADH_N,ADH_zinc_N_2		reduces long-chain, stress-related oxidized lipids, LOX voltiles
YM20_BuStr	peak4	Vcev1_p0.Chr06.16886.mRNA	Vcev1_p0.Chr06	Vcev1	mRNA	48546565	48550476	.	+	.	Chloroplast envelope quinone oxidoreductase homolog	Quinone-oxidoreductase homolog, chloroplastic	-	C	GO:0005575,GO:0005622,GO:0005623,GO:0005737,GO:0005773,GO:0005886,GO:0009507,GO:0009526,GO:0009534,GO:0009535,GO:0009536,GO:0009579,GO:0009941,GO:0016020,GO:0031967,GO:0031975,GO:0031976,GO:0031984,GO:0034357,GO:0042651,GO:0043226,GO:0043227,GO:0043229,GO:0043231,GO:0044422,GO:0044424,GO:0044434,GO:0044435,GO:0044436,GO:0044444,GO:0044446,GO:0044464,GO:0055035,GO:0071944	-	-	-	-	-	-	-	-	-	-	ADH_N,ADH_zinc_N_2
YM20_BuStr	peak4	Vcev1_p0.Chr06.16887.mRNA	Vcev1_p0.Chr06	Vcev1	mRNA	48551261	48557710	.	+	.	Quinone-oxidoreductase homolog, chloroplastic	quinone-oxidoreductase homolog, chloroplastic	-	C	GO:0005575,GO:0005622,GO:0005623,GO:0005737,GO:0005773,GO:0005886,GO:0009507,GO:0009526,GO:0009534,GO:0009535,GO:0009536,GO:0009579,GO:0009941,GO:0016020,GO:0031967,GO:0031975,GO:0031976,GO:0031984,GO:0034357,GO:0042651,GO:0043226,GO:0043227,GO:0043229,GO:0043231,GO:0044422,GO:0044424,GO:0044434,GO:0044435,GO:0044436,GO:0044444,GO:0044446,GO:0044464,GO:0055035,GO:0071944	-	-	-	-	-	-	-	-	-	-	ADH_N,ADH_zinc_N_2
YM20_BuStr	peak4	Vcev1_p0.Chr06.16888.mRNA	Vcev1_p0.Chr06	Vcev1	mRNA	48560294	48564272	.	+	.	Chloroplast envelope quinone oxidoreductase homolog	quinone-oxidoreductase homolog, chloroplastic	-	C	GO:0005575,GO:0005622,GO:0005623,GO:0005737,GO:0005773,GO:0005886,GO:0009507,GO:0009526,GO:0009534,GO:0009535,GO:0009536,GO:0009579,GO:0009941,GO:0016020,GO:0031967,GO:0031975,GO:0031976,GO:0031984,GO:0034357,GO:0042651,GO:0043226,GO:0043227,GO:0043229,GO:0043231,GO:0044422,GO:0044424,GO:0044434,GO:0044435,GO:0044436,GO:0044444,GO:0044446,GO:0044464,GO:0055035,GO:0071944	-	-	-	-	-	-	-	-	-	-	ADH_N,ADH_zinc_N_2
YM20_BuStr	peak4	Vcev1_p0.Chr06.16889.mRNA	Vcev1_p0.Chr06	Vcev1	mRNA	48566126	48568831	.	+	.	Pentatricopeptide repeat-containing protein	Pentatricopeptide repeat-containing protein At3g07290	-	J	GO:0003674,GO:0003676,GO:0003723,GO:0003824,GO:0004518,GO:0004519,GO:0005488,GO:0005575,GO:0005622,GO:0005623,GO:0006139,GO:0006725,GO:0006807,GO:0008150,GO:0008152,GO:0009451,GO:0009987,GO:0016070,GO:0016787,GO:0016788,GO:0034641,GO:0043170,GO:0043226,GO:0043227,GO:0043229,GO:0043231,GO:0043412,GO:0044237,GO:0044238,GO:0044424,GO:0044464,GO:0046483,GO:0071704,GO:0090304,GO:0090305,GO:0097159,GO:…	-	-	-	-	-	-	-	-	-	-	PPR,PPR_1,PPR_2,PPR_3
YM20_BuStr	peak4	Vcev1_p0.Chr06.16890.mRNA	Vcev1_p0.Chr06	Vcev1	mRNA	48572908	48582063	.	+	.	Serine/threonine-protein kinase MHK	Serine threonine-protein kinase	-	T	GO:0003674,GO:0003824,GO:0004672,GO:0004674,GO:0005575,GO:0005622,GO:0005623,GO:0005634,GO:0005737,GO:0006464,GO:0006468,GO:0006793,GO:0006796,GO:0006807,GO:0007154,GO:0007165,GO:0008150,GO:0008152,GO:0009987,GO:0010468,GO:0016301,GO:0016310,GO:0016740,GO:0016772,GO:0016773,GO:0019222,GO:0019538,GO:0023052,GO:0035556,GO:0036211,GO:0043170,GO:0043226,GO:0043227,GO:0043229,GO:0043231,GO:0043412,GO:…	2.7.11.22	ko:K02206,ko:K08829,ko:K08830	ko04068,ko04110,ko04114,ko04115,ko04151,ko04218,ko04914,ko04934,ko05161,ko05162,ko05165,ko05168,ko05169,ko05200,ko05203,ko05215,ko05222,ko05226,map04068,map04110,map04114,map04115,map04151,map04218,map04914,map04934,map05161,map05162,map05165,map05168,map05169,map05200,map05203,map05215,map05222,map05226	M00692,M00693	-	-	ko00000,ko00001,ko00002,ko01000,ko01001,ko03032,ko03036	-	-	-	Pkinase
YM20_BuStr	peak4	Vcev1_p0.Chr06.16891.mRNA	Vcev1_p0.Chr06	Vcev1	mRNA	48590572	48593730	.	+	.	AP-3 complex subunit delta-1-like isoform X1	NA	NA	NA	NA	NA	NA	NA	NA	NA	NA	NA	NA	NA	NA	NA		Golgi trafficking to the vacuole
YM20_BuStr	peak4	Vcev1_p0.Chr06.16892.mRNA	Vcev1_p0.Chr06	Vcev1	mRNA	48595731	48598125	.	-	.	GTP cyclohydrolase 1	GTP cyclohydrolase	-	H	GO:0000166,GO:0001882,GO:0001883,GO:0003674,GO:0003824,GO:0003933,GO:0003934,GO:0005488,GO:0005515,GO:0005525,GO:0005575,GO:0005622,GO:0005623,GO:0005737,GO:0006066,GO:0006725,GO:0006729,GO:0006732,GO:0006793,GO:0006796,GO:0006807,GO:0006950,GO:0006979,GO:0008150,GO:0008152,GO:0008270,GO:0008277,GO:0009058,GO:0009108,GO:0009966,GO:0009987,GO:0010646,GO:0016020,GO:0016787,GO:0016810,GO:0016814,GO:…	3.5.4.16	ko:K01495	ko00790,ko01100,map00790,map01100	M00126,M00841,M00842,M00843	R00428,R04639,R05046,R05048	RC00263,RC00294,RC00323,RC00945,RC01188	ko00000,ko00001,ko00002,ko01000	-	-	-	GTP_cyclohydroI		biosynthetic pathway leading to folic acid
YM20_BuStr	peak4	Vcev1_p0.Chr06.16893.mRNA	Vcev1_p0.Chr06	Vcev1	mRNA	48606535	48607929	.	+	.	SKI-interacting protein SKIP SNW domain-containing protein	NA	NA	NA	NA	NA	NA	NA	NA	NA	NA	NA	NA	NA	NA	NA
YM20_BuStr	peak4	Vcev1_p0.Chr06.16894.mRNA	Vcev1_p0.Chr06	Vcev1	mRNA	48612372	48613775	.	-	.	Chaperone protein dnaj 20, chloroplastic	Chaperone protein dnaJ 20	-	O	GO:0005575,GO:0005622,GO:0005623,GO:0005634,GO:0005737,GO:0006109,GO:0006457,GO:0008150,GO:0009507,GO:0009536,GO:0009889,GO:0009987,GO:0010322,GO:0010565,GO:0010675,GO:0019216,GO:0019220,GO:0019222,GO:0019747,GO:0031323,GO:0031326,GO:0043226,GO:0043227,GO:0043229,GO:0043231,GO:0044424,GO:0044444,GO:0044464,GO:0046890,GO:0050789,GO:0050790,GO:0050794,GO:0051174,GO:0051338,GO:0061077,GO:0062012,GO:…	-	-	-	-	-	-	-	-	-	-	DnaJ		structural organization of compartments
YM20_BuStr	peak4	Vcev1_p0.Chr06.16895.mRNA	Vcev1_p0.Chr06	Vcev1	mRNA	48624104	48625352	.	-	.	Chaperone protein dnaj 20, chloroplastic	Chaperone protein dnaJ 20	-	O	GO:0005575,GO:0005622,GO:0005623,GO:0005634,GO:0005737,GO:0006109,GO:0006457,GO:0008150,GO:0009507,GO:0009536,GO:0009889,GO:0009987,GO:0010322,GO:0010565,GO:0010675,GO:0019216,GO:0019220,GO:0019222,GO:0019747,GO:0031323,GO:0031326,GO:0043226,GO:0043227,GO:0043229,GO:0043231,GO:0044424,GO:0044444,GO:0044464,GO:0046890,GO:0050789,GO:0050790,GO:0050794,GO:0051174,GO:0051338,GO:0061077,GO:0062012,GO:…	-	-	-	-	-	-	-	-	-	-	DnaJ
YM20_BuStr	peak4	Vcev1_p0.Chr06.16896.mRNA.1	Vcev1_p0.Chr06	Vcev1	mRNA	48647024	48649341	.	+	.	Cytochrome P450, family 82, subfamily G, polypeptide 1	cytochrome P450	-	Q	GO:0003674,GO:0003824,GO:0004497,GO:0005575,GO:0006629,GO:0006720,GO:0008150,GO:0008152,GO:0008299,GO:0008610,GO:0009058,GO:0009987,GO:0010035,GO:0010038,GO:0010039,GO:0016020,GO:0016491,GO:0016705,GO:0016709,GO:0019748,GO:0042214,GO:0042221,GO:0044237,GO:0044238,GO:0044249,GO:0044255,GO:0044550,GO:0046246,GO:0050896,GO:0051716,GO:0055114,GO:0070887,GO:0071241,GO:0071248,GO:0071281,GO:0071704,GO:…	-	ko:K17961	ko00904,map00904	-	R10562	RC03196,RC03197	ko00000,ko00001,ko00199,ko01000	-	-	-	p450
YM20_BuStr	peak4	Vcev1_p0.Chr06.16896.mRNA.2	Vcev1_p0.Chr06	Vcev1	mRNA	48647024	48649341	.	+	.	Cytochrome P450, family 82, subfamily G, polypeptide 1	cytochrome P450	-	Q	GO:0003674,GO:0003824,GO:0004497,GO:0005575,GO:0006629,GO:0006720,GO:0008150,GO:0008152,GO:0008299,GO:0008610,GO:0009058,GO:0009987,GO:0010035,GO:0010038,GO:0010039,GO:0016020,GO:0016491,GO:0016705,GO:0016709,GO:0019748,GO:0042214,GO:0042221,GO:0044237,GO:0044238,GO:0044249,GO:0044255,GO:0044550,GO:0046246,GO:0050896,GO:0051716,GO:0055114,GO:0070887,GO:0071241,GO:0071248,GO:0071281,GO:0071704,GO:…	-	ko:K17961	ko00904,map00904	-	R10562	RC03196,RC03197	ko00000,ko00001,ko00199,ko01000	-	-	-	p450
YM20_BuStr	peak4	Vcev1_p0.Chr06.16897.mRNA	Vcev1_p0.Chr06	Vcev1	mRNA	48659634	48666808	.	+	.	RasGAP SH3 binding protein rasputin	G3BP-like protein	-	A	GO:0003674,GO:0003676,GO:0003723,GO:0003729,GO:0005488,GO:0005575,GO:0005622,GO:0005623,GO:0005737,GO:0006464,GO:0006508,GO:0006807,GO:0006914,GO:0008150,GO:0008152,GO:0009056,GO:0009987,GO:0010494,GO:0016236,GO:0016579,GO:0019538,GO:0032386,GO:0032879,GO:0032991,GO:0034517,GO:0035770,GO:0035973,GO:0036211,GO:0036464,GO:0043021,GO:0043170,GO:0043226,GO:0043228,GO:0043229,GO:0043232,GO:0043412,GO:…	3.6.4.12,3.6.4.13	ko:K17265	-	-	-	-	ko00000,ko01000,ko03019,ko04147	-	-	-	NTF2,RRM_1
YM20_BuStr	peak4	Vcev1_p0.Chr06.16898.mRNA	Vcev1_p0.Chr06	Vcev1	mRNA	48669337	48698195	.	+	.	NA	NA	NA	NA	NA	NA	NA	NA	NA	NA	NA	NA	NA	NA	NA	NA
YM20_BuStr	peak4	Vcev1_p0.Chr06.16899.mRNA	Vcev1_p0.Chr06	Vcev1	mRNA	48671660	48678506	.	-	.	Gamma-tubulin complex component	Gamma-tubulin complex is necessary for microtubule nucleation at the centrosome	-	Z	GO:0001932,GO:0001934,GO:0003674,GO:0003824,GO:0004672,GO:0004674,GO:0005575,GO:0005622,GO:0005623,GO:0005737,GO:0005938,GO:0006464,GO:0006468,GO:0006793,GO:0006796,GO:0006807,GO:0006950,GO:0007154,GO:0007165,GO:0007346,GO:0008150,GO:0008152,GO:0009653,GO:0009893,GO:0009987,GO:0010562,GO:0010604,GO:0016301,GO:0016310,GO:0016740,GO:0016772,GO:0016773,GO:0019220,GO:0019222,GO:0019538,GO:0023014,GO:…	-	ko:K16572	-	-	-	-	ko00000,ko03036,ko04812	-	-	-	Spc97_Spc98
YM20_BuStr	peak4	Vcev1_p0.Chr06.16900.mRNA	Vcev1_p0.Chr06	Vcev1	mRNA	48708838	48710034	.	-	.	Acidic leucine-rich nuclear phosphoprotein 32 family B protein	NA	NA	NA	NA	NA	NA	NA	NA	NA	NA	NA	NA	NA	NA	NA
YM20_BuStr	peak4	Vcev1_p0.Chr06.16901.mRNA	Vcev1_p0.Chr06	Vcev1	mRNA	48721609	48724738	.	+	.	Ethylene-responsive transcription factor-like protein At4g13040	Ethylene-responsive transcription factor-like protein	-	K	-	-	-	-	-	-	-	-	-	-	-	AP2	Likely	Members of this family can bind the promoter region and regulate cell wall modifying genes.	doi.org/10.1111/jipb.13316; doi.org/10.1080/07352689.2016.1213119
YM20_BuStr	peak4	Vcev1_p0.Chr06.16902.mRNA	Vcev1_p0.Chr06	Vcev1	mRNA	48730316	48733535	.	+	.	AP2/ERF domain-containing protein	AP2 domain	-	K	-	-	-	-	-	-	-	-	-	-	-	AP2	Likely	Members of this family can bind the promoter region and regulate cell wall modifying genes.
YM20_BuStr	peak4	Vcev1_p0.Chr06.16903.mRNA	Vcev1_p0.Chr06	Vcev1	mRNA	48735680	48741523	.	-	.	Putative transcription factor interactor and regulator FHA-SMAD family	Forkhead associated domain	-	K	GO:0000003,GO:0000976,GO:0000977,GO:0000978,GO:0000981,GO:0000982,GO:0000987,GO:0001012,GO:0001067,GO:0003006,GO:0003674,GO:0003676,GO:0003677,GO:0003690,GO:0003700,GO:0005488,GO:0005575,GO:0005622,GO:0005623,GO:0005634,GO:0006355,GO:0006357,GO:0007275,GO:0008150,GO:0009653,GO:0009791,GO:0009889,GO:0009908,GO:0009987,GO:0010468,GO:0010556,GO:0019219,GO:0019222,GO:0022414,GO:0030154,GO:0031323,GO:…	-	-	-	-	-	-	-	-	-	-	FHA
YM20_BuStr	peak4	Vcev1_p0.Chr06.16904.mRNA	Vcev1_p0.Chr06	Vcev1	mRNA	48748908	48752546	.	+	.	Oleoyl-acyl carrier protein thioesterase 1	-	-	-	-	-	-	-	-	-	-	-	-	-	-	-		chain termination during de novo fatty acid synthesis
YM20_BuStr	peak4	Vcev1_p0.Chr06.16905.mRNA.2	Vcev1_p0.Chr06	Vcev1	mRNA	48756078	48762220	.	+	.	Acyl-[acyl-carrier-protein] hydrolase	Plays an essential role in chain termination during de novo fatty acid synthesis	-	I	GO:0003674,GO:0003824,GO:0004312,GO:0005575,GO:0005622,GO:0005623,GO:0005737,GO:0006082,GO:0006629,GO:0006631,GO:0006633,GO:0008150,GO:0008152,GO:0008610,GO:0009058,GO:0009507,GO:0009536,GO:0009987,GO:0016053,GO:0016297,GO:0016740,GO:0016746,GO:0016747,GO:0016787,GO:0016788,GO:0016790,GO:0019752,GO:0032787,GO:0043226,GO:0043227,GO:0043229,GO:0043231,GO:0043436,GO:0044237,GO:0044238,GO:0044249,GO:…	3.1.2.14	ko:K10782	ko00061,map00061	-	R02814,R08162,R08163	RC00014,RC00039	ko00000,ko00001,ko01000,ko01004	-	-	-	Acyl-ACP_TE		chain termination during de novo fatty acid synthesis
YM20_BuStr	peak4	Vcev1_p0.Chr06.16905.mRNA.1	Vcev1_p0.Chr06	Vcev1	mRNA	48756081	48762220	.	+	.	Acyl-[acyl-carrier-protein] hydrolase	Plays an essential role in chain termination during de novo fatty acid synthesis	-	I	GO:0003674,GO:0003824,GO:0004312,GO:0005575,GO:0005622,GO:0005623,GO:0005737,GO:0006082,GO:0006629,GO:0006631,GO:0006633,GO:0008150,GO:0008152,GO:0008610,GO:0009058,GO:0009507,GO:0009536,GO:0009987,GO:0016053,GO:0016297,GO:0016740,GO:0016746,GO:0016747,GO:0016787,GO:0016788,GO:0016790,GO:0019752,GO:0032787,GO:0043226,GO:0043227,GO:0043229,GO:0043231,GO:0043436,GO:0044237,GO:0044238,GO:0044249,GO:…	3.1.2.14	ko:K10782	ko00061,map00061	-	R02814,R08162,R08163	RC00014,RC00039	ko00000,ko00001,ko01000,ko01004	-	-	-	Acyl-ACP_TE		chain termination during de novo fatty acid synthesis
YM20_BuStr	peak4	Vcev1_p0.Chr06.16906.mRNA	Vcev1_p0.Chr06	Vcev1	mRNA	48764431	48767494	.	-	.	E3 ubiquitin-protein like	E3 ubiquitin-protein ligase	-	O	GO:0000165,GO:0000209,GO:0003674,GO:0003676,GO:0003677,GO:0003682,GO:0003824,GO:0004842,GO:0005102,GO:0005488,GO:0005515,GO:0005575,GO:0005622,GO:0005623,GO:0005634,GO:0005654,GO:0005737,GO:0005811,GO:0005829,GO:0006355,GO:0006357,GO:0006464,GO:0006468,GO:0006508,GO:0006511,GO:0006793,GO:0006796,GO:0006807,GO:0006950,GO:0007154,GO:0007165,GO:0007166,GO:0007254,GO:0008134,GO:0008150,GO:0008152,GO:…	-	-	-	-	-	-	-	-	-	-	zf-C3HC4_2,zf-RING_2
YM20_BuStr	peak4	Vcev1_p0.Chr06.16907.mRNA	Vcev1_p0.Chr06	Vcev1	mRNA	48774066	48785848	.	-	.	RPM1-interacting protein 4-like	NA	NA	NA	NA	NA	NA	NA	NA	NA	NA	NA	NA	NA	NA	NA		regulator of plant defense
YM20_BuStr	peak4	Vcev1_p0.Chr06.16908.mRNA	Vcev1_p0.Chr06	Vcev1	mRNA	48805163	48808446	.	+	.	Endoplasmic reticulum transmembrane protein	B-cell receptor-associated protein	-	V	-	-	ko:K14009	ko04141,ko05165,map04141,map05165	-	-	-	ko00000,ko00001	-	-	-	Bap31
YM20_BuStr	peak4	Vcev1_p0.Chr06.16909.mRNA	Vcev1_p0.Chr06	Vcev1	mRNA	48809697	48811670	.	-	.	Pentatricopeptide repeat-containing protein	pentatricopeptide repeat-containing protein At3g25060, mitochondrial	-	S	GO:0003674,GO:0003676,GO:0003723,GO:0003824,GO:0004518,GO:0004519,GO:0005488,GO:0005575,GO:0005622,GO:0005623,GO:0006139,GO:0006725,GO:0006807,GO:0008150,GO:0008152,GO:0009451,GO:0009987,GO:0016070,GO:0016787,GO:0016788,GO:0034641,GO:0043170,GO:0043226,GO:0043227,GO:0043229,GO:0043231,GO:0043412,GO:0044237,GO:0044238,GO:0044424,GO:0044464,GO:0046483,GO:0071704,GO:0090304,GO:0090305,GO:0097159,GO:…	-	-	-	-	-	-	-	-	-	-	DYW_deaminase,PPR,PPR_2
YM20_BuStr	peak4	Vcev1_p0.Chr06.16910.mRNA	Vcev1_p0.Chr06	Vcev1	mRNA	48815850	48820661	.	+	.	methionine--tRNA ligase	Belongs to the class-I aminoacyl-tRNA synthetase family	-	J	GO:0005575,GO:0005622,GO:0005623,GO:0005737,GO:0005829,GO:0006082,GO:0006139,GO:0006399,GO:0006412,GO:0006418,GO:0006518,GO:0006520,GO:0006725,GO:0006807,GO:0008150,GO:0008152,GO:0009058,GO:0009059,GO:0009987,GO:0010035,GO:0010038,GO:0010467,GO:0016070,GO:0019538,GO:0019752,GO:0034641,GO:0034645,GO:0034660,GO:0042221,GO:0043038,GO:0043039,GO:0043043,GO:0043170,GO:0043436,GO:0043603,GO:0043604,GO:…	6.1.1.10	ko:K01874	ko00450,ko00970,map00450,map00970	M00359,M00360	R03659,R04773	RC00055,RC00523	ko00000,ko00001,ko00002,ko01000,ko01007,ko03016	-	-	-	tRNA-synt_1g,tRNA_bind
YM20_BuStr	peak4	Vcev1_p0.Chr06.16911.mRNA	Vcev1_p0.Chr06	Vcev1	mRNA	48821339	48827534	.	+	.	O-fucosyltransferase family protein	GDP-fucose protein O-fucosyltransferase	-	G	-	-	-	-	-	-	-	-	-	-	-	O-FucT
YM20_BuStr	peak4	Vcev1_p0.Chr06.16912.mRNA	Vcev1_p0.Chr06	Vcev1	mRNA	48833192	48837968	.	+	.	SAM domain-containing protein	SAM domain-containing protein	-	A	-	-	ko:K21878	-	-	-	-	ko00000,ko03036	-	-	-	SAM_1
YM20_BuStr	peak4	Vcev1_p0.Chr06.16913.mRNA	Vcev1_p0.Chr06	Vcev1	mRNA	48847214	48848576	.	+	.	Omega-hydroxypalmitate O-feruloyl transferase-like protein isoform X1	Transferase family	-	S	-	2.3.1.188	ko:K15400	ko00073,map00073	-	R09106	RC00004,RC00041	ko00000,ko00001,ko01000	-	-	-	Transferase		synthesis of suberin polymer.
YM20_BuStr	peak4	Vcev1_p0.Chr06.16914.mRNA	Vcev1_p0.Chr06	Vcev1	mRNA	48849155	48853488	.	-	.	GPI transamidase component PIG-T	GPI transamidase component	-	MO	GO:0005575,GO:0005622,GO:0005623,GO:0005737,GO:0005783,GO:0005789,GO:0006464,GO:0006497,GO:0006505,GO:0006506,GO:0006629,GO:0006643,GO:0006644,GO:0006650,GO:0006661,GO:0006664,GO:0006793,GO:0006796,GO:0006807,GO:0006915,GO:0007275,GO:0007399,GO:0008150,GO:0008152,GO:0008219,GO:0008610,GO:0008654,GO:0009058,GO:0009059,GO:0009247,GO:0009987,GO:0012501,GO:0012505,GO:0016020,GO:0016021,GO:0016255,GO:…	-	ko:K05292	ko00563,ko01100,map00563,map01100	-	-	-	ko00000,ko00001	-	-	-	Gpi16
YM20_BuStr	peak4	Vcev1_p0.Chr06.16915.mRNA	Vcev1_p0.Chr06	Vcev1	mRNA	48854491	48856376	.	-	.	Xyloglucan endotransglucosylase/hydrolase	Catalyzes xyloglucan endohydrolysis (XEH) and or endotransglycosylation (XET). Cleaves and religates xyloglucan polymers, an essential constituent of the primary cell wall, and thereby participates in cell wall construction of growing tissues	-	G	GO:0000003,GO:0003006,GO:0003674,GO:0003824,GO:0005975,GO:0005976,GO:0006073,GO:0007275,GO:0008150,GO:0008152,GO:0009314,GO:0009416,GO:0009628,GO:0009648,GO:0009791,GO:0009832,GO:0009987,GO:0010228,GO:0016740,GO:0016757,GO:0016758,GO:0016762,GO:0022414,GO:0030243,GO:0032501,GO:0032502,GO:0042546,GO:0043170,GO:0044042,GO:0044085,GO:0044237,GO:0044238,GO:0044260,GO:0044262,GO:0044264,GO:0046527,GO:…	2.4.1.207	ko:K08235	-	-	-	-	ko00000,ko01000	-	-	-	Glyco_hydro_16,XET_C	Likely	a xyloglucan modifying enzyme ()(cleaves and religates xyloglucan polymers) has been proposed to have a role during tomato and apple fruit ripening by loosening the cell wall.	https://doi.org/10.1016/j.jplph.2013.03.015
YM20_BuStr	peak4	Vcev1_p0.Chr06.16916.mRNA	Vcev1_p0.Chr06	Vcev1	mRNA	48887435	48888114	.	+	.	Gibberellin regulated protein	Gibberellin-regulated protein	-	S	-	-	-	-	-	-	-	-	-	-	-	GASA		may function in hormonal controlled steps of development such as seed germination, flowering and seed maturation.
YM20_BuStr	peak4	Vcev1_p0.Chr06.16917.mRNA	Vcev1_p0.Chr06	Vcev1	mRNA	48896019	48897680	.	+	.	Gibberellin-regulated protein 12	Gibberellin-regulated protein	-	S	-	-	-	-	-	-	-	-	-	-	-	GASA
YM20_BuStr	peak4	Vcev1_p0.Chr06.16918.mRNA	Vcev1_p0.Chr06	Vcev1	mRNA	48901761	48902474	.	+	.	Small EDRK-rich factor-like N-terminal domain-containing protein	4F5 protein family	-	S	-	-	-	-	-	-	-	-	-	-	-	4F5
YM20_BuStr	peak4	Vcev1_p0.Chr06.16919.mRNA	Vcev1_p0.Chr06	Vcev1	mRNA	48912219	48914146	.	-	.	UDP-glycosyltransferase 87A1	UDP-glycosyltransferase 87A1-like	-	CG	-	2.4.1.324	ko:K21374	-	-	-	-	ko00000,ko01000,ko01003	-	GT1	-	UDPGT
YM20_BuStr	peak4	Vcev1_p0.Chr06.16920.mRNA	Vcev1_p0.Chr06	Vcev1	mRNA	48919681	48921620	.	-	.	UDP-glycosyltransferase 87A1	UDP-glucosyltransferase	-	CG	-	2.4.1.324	ko:K21374	-	-	-	-	ko00000,ko01000,ko01003	-	GT1	-	UDPGT
YM20_BuStr	peak4	Vcev1_p0.Chr06.16921.mRNA	Vcev1_p0.Chr06	Vcev1	mRNA	48926570	48929874	.	+	.	Pentatricopeptide repeat-containing protein	Pentatricopeptide repeat-containing protein	-	G	GO:0003674,GO:0003676,GO:0003723,GO:0003824,GO:0004518,GO:0004519,GO:0005488,GO:0005575,GO:0005622,GO:0005623,GO:0006139,GO:0006725,GO:0006807,GO:0008150,GO:0008152,GO:0009451,GO:0009987,GO:0016070,GO:0016787,GO:0016788,GO:0034641,GO:0043170,GO:0043226,GO:0043227,GO:0043229,GO:0043231,GO:0043412,GO:0044237,GO:0044238,GO:0044424,GO:0044464,GO:0046483,GO:0071704,GO:0090304,GO:0090305,GO:0097159,GO:…	-	-	-	-	-	-	-	-	-	-	PPR,PPR_2,PPR_3
YM20_BuStr	peak4	Vcev1_p0.Chr06.16922.mRNA	Vcev1_p0.Chr06	Vcev1	mRNA	48940739	48944059	.	+	.	Pentatricopeptide repeat-containing protein	Pentatricopeptide repeat-containing protein	-	G	GO:0003674,GO:0003676,GO:0003723,GO:0003824,GO:0004518,GO:0004519,GO:0005488,GO:0005575,GO:0005622,GO:0005623,GO:0006139,GO:0006725,GO:0006807,GO:0008150,GO:0008152,GO:0009451,GO:0009987,GO:0016070,GO:0016787,GO:0016788,GO:0034641,GO:0043170,GO:0043226,GO:0043227,GO:0043229,GO:0043231,GO:0043412,GO:0044237,GO:0044238,GO:0044424,GO:0044464,GO:0046483,GO:0071704,GO:0090304,GO:0090305,GO:0097159,GO:…	-	-	-	-	-	-	-	-	-	-	PPR,PPR_2,PPR_3
YM20_BuStr	peak4	Vcev1_p0.Chr06.16923.mRNA	Vcev1_p0.Chr06	Vcev1	mRNA	48956494	48969546	.	+	.	Chromatin modification-related protein EAF1 B-like	HSA	-	K	GO:0000123,GO:0000228,GO:0000785,GO:0000790,GO:0000812,GO:0005575,GO:0005622,GO:0005623,GO:0005634,GO:0005654,GO:0005694,GO:0006325,GO:0006464,GO:0006473,GO:0006475,GO:0006807,GO:0006996,GO:0008150,GO:0008152,GO:0009987,GO:0016043,GO:0016569,GO:0016570,GO:0016573,GO:0016604,GO:0016607,GO:0018193,GO:0018205,GO:0018393,GO:0018394,GO:0019538,GO:0031248,GO:0031974,GO:0031981,GO:0032991,GO:0035267,GO:…	-	-	-	-	-	-	-	-	-	-	HSA,Myb_DNA-bind_6
YM20_BuStr	peak4	Vcev1_p0.Chr06.16924.mRNA	Vcev1_p0.Chr06	Vcev1	mRNA	48972143	48973138	.	-	.	Trihelix transcription factor	Myb/SANT-like DNA-binding domain	-	K	-	-	-	-	-	-	-	-	-	-	-	Myb_DNA-bind_4
YM20_BuStr	peak4	Vcev1_p0.Chr06.16925.mRNA	Vcev1_p0.Chr06	Vcev1	mRNA	48978967	48985362	.	-	.	Phosphatidylinositol/phosphatidylcholine transfer protein SFH9	Phosphatidylinositol phosphatidylcholine transfer protein	-	I	-	-	-	-	-	-	-	-	-	-	-	CRAL_TRIO,CRAL_TRIO_N		transport of secretory proteins from the Golgi complex.
YM20_BuStr	peak4	Vcev1_p0.Chr06.16926.mRNA	Vcev1_p0.Chr06	Vcev1	mRNA	48995184	49000377	.	-	.	Putative LRR receptor-like serine/threonine-protein kinase	LRR receptor-like serine threonine-protein kinase	-	T	-	-	-	-	-	-	-	-	-	-	-	LRR_4,LRR_8,Malectin_like,Pkinase,Pkinase_Tyr
YM20_BuStr	peak4	Vcev1_p0.Chr06.16927.mRNA	Vcev1_p0.Chr06	Vcev1	mRNA	49002519	49005753	.	-	.	Ribosomal protein L13a	Belongs to the universal ribosomal protein uL13 family	-	J	GO:0003674,GO:0003676,GO:0003723,GO:0003729,GO:0003735,GO:0005198,GO:0005488,GO:0005575,GO:0005622,GO:0005623,GO:0005737,GO:0005829,GO:0005840,GO:0005844,GO:0005911,GO:0006412,GO:0006518,GO:0006807,GO:0008150,GO:0008152,GO:0009058,GO:0009059,GO:0009506,GO:0009987,GO:0010467,GO:0015934,GO:0016020,GO:0019538,GO:0022625,GO:0022626,GO:0030054,GO:0032991,GO:0034641,GO:0034645,GO:0042788,GO:0043043,GO:…	-	ko:K02872	ko03010,map03010	M00177	-	-	br01610,ko00000,ko00001,ko00002,ko03011	-	-	-	Ribosomal_L13
YM20_BuStr	peak4	Vcev1_p0.Chr06.16928.mRNA	Vcev1_p0.Chr06	Vcev1	mRNA	49019718	49021996	.	+	.	Cytochrome b5, seed isoform	Cytochrome b5	-	C	-	-	-	-	-	-	-	-	-	-	-	Cyt-b5
YM20_BuStr	peak4	Vcev1_p0.Chr06.16929.mRNA.1	Vcev1_p0.Chr06	Vcev1	mRNA	49023929	49025517	.	-	.	BTB/POZ domain-containing protein At5g48800	Belongs to the NPH3 family	-	S	GO:0005575,GO:0005623,GO:0005886,GO:0016020,GO:0044464,GO:0071944	-	-	-	-	-	-	-	-	-	-	BTB,NPH3
YM20_BuStr	peak4	Vcev1_p0.Chr06.16929.mRNA.2	Vcev1_p0.Chr06	Vcev1	mRNA	49023929	49027522	.	-	.	BTB/POZ domain-containing protein At5g48800	Belongs to the NPH3 family	-	S	GO:0005575,GO:0005623,GO:0005886,GO:0016020,GO:0044464,GO:0071944	-	-	-	-	-	-	-	-	-	-	BTB,NPH3
YM20_BuStr	peak4	Vcev1_p0.Chr06.16930.mRNA	Vcev1_p0.Chr06	Vcev1	mRNA	49030502	49034785	.	+	.	BSD domain-containing protein	domain in transcription factors and synapse-associated proteins	-	S	-	-	-	-	-	-	-	-	-	-	-	BSD
YM20_BuStr	peak4	Vcev1_p0.Chr06.16931.mRNA	Vcev1_p0.Chr06	Vcev1	mRNA	49040465	49042994	.	-	.	Cyclin-dependent kinase inhibitor domain-containing protein	(cyclin-dependent kinase) inhibitor	-	S	GO:0000079,GO:0001932,GO:0001933,GO:0003674,GO:0003676,GO:0003677,GO:0003682,GO:0004857,GO:0004860,GO:0004861,GO:0005488,GO:0005575,GO:0005622,GO:0005623,GO:0005634,GO:0005737,GO:0006275,GO:0006469,GO:0008150,GO:0009889,GO:0009891,GO:0009892,GO:0009893,GO:0010556,GO:0010557,GO:0010563,GO:0010564,GO:0010604,GO:0010605,GO:0016538,GO:0019207,GO:0019210,GO:0019219,GO:0019220,GO:0019222,GO:0019887,GO:…	-	-	-	-	-	-	-	-	-	-	CDI
YM20_BuStr	peak4	Vcev1_p0.Chr06.16932.mRNA	Vcev1_p0.Chr06	Vcev1	mRNA	49057954	49062008	.	-	.	Thiamine-repressible mitochondrial transport protein THI74	Thiamine-repressible mitochondrial transport protein	-	EG	-	-	ko:K15289	-	-	-	-	ko00000,ko02000	2.A.7.24.1,2.A.7.24.4,2.A.7.24.6	-	-	EamA
YM20_BuStr	peak4	Vcev1_p0.Chr06.16933.mRNA.1	Vcev1_p0.Chr06	Vcev1	mRNA	49072636	49075362	.	-	.	Probable serine/threonine-protein kinase PBL26	belongs to the protein kinase superfamily	-	T	GO:0003674,GO:0003824,GO:0004672,GO:0004674,GO:0004675,GO:0004888,GO:0005575,GO:0005623,GO:0005886,GO:0006464,GO:0006468,GO:0006793,GO:0006796,GO:0006807,GO:0007154,GO:0007165,GO:0007166,GO:0007167,GO:0007178,GO:0008150,GO:0008152,GO:0009987,GO:0016020,GO:0016301,GO:0016310,GO:0016740,GO:0016772,GO:0016773,GO:0019199,GO:0019538,GO:0023052,GO:0036211,GO:0038023,GO:0043170,GO:0043412,GO:0044237,GO:…	2.7.11.1	ko:K04733	ko04010,ko04064,ko04620,ko04621,ko04624,ko04722,ko05133,ko05140,ko05142,ko05145,ko05152,ko05162,ko05164,map04010,map04064,map04620,map04621,map04624,map04722,map05133,map05140,map05142,map05145,map05152,map05162,map05164	M00686	-	-	ko00000,ko00001,ko00002,ko01000,ko01001	-	-	-	Pkinase
YM20_BuStr	peak4	Vcev1_p0.Chr06.16933.mRNA.2	Vcev1_p0.Chr06	Vcev1	mRNA	49072636	49075362	.	-	.	Probable serine/threonine-protein kinase PBL26	Belongs to the protein kinase superfamily	-	T	GO:0003674,GO:0003824,GO:0004672,GO:0004674,GO:0004675,GO:0004888,GO:0005575,GO:0005623,GO:0005886,GO:0006464,GO:0006468,GO:0006793,GO:0006796,GO:0006807,GO:0007154,GO:0007165,GO:0007166,GO:0007167,GO:0007178,GO:0008150,GO:0008152,GO:0009987,GO:0016020,GO:0016301,GO:0016310,GO:0016740,GO:0016772,GO:0016773,GO:0019199,GO:0019538,GO:0023052,GO:0036211,GO:0038023,GO:0043170,GO:0043412,GO:0044237,GO:…	2.7.11.1	ko:K13430	ko04626,map04626	-	-	-	ko00000,ko00001,ko01000,ko01001	-	-	-	Pkinase,Pkinase_Tyr
YM20_BuStr	peak4	Vcev1_p0.Chr06.16934.mRNA	Vcev1_p0.Chr06	Vcev1	mRNA	49077356	49077822	.	-	.	Basic blue protein-like	Plastocyanin-like domain	-	S	-	-	-	-	-	-	-	-	-	-	-	Cu_bind_like
YM20_BuStr	peak4	Vcev1_p0.Chr06.16935.mRNA.2	Vcev1_p0.Chr06	Vcev1	mRNA	49077356	49085376	.	-	.	Chemocyanin like	Plastocyanin-like domain	-	S	-	-	-	-	-	-	-	-	-	-	-	Cu_bind_like
YM20_BuStr	peak4	Vcev1_p0.Chr06.16935.mRNA.1	Vcev1_p0.Chr06	Vcev1	mRNA	49084910	49085376	.	-	.	Basic blue protein-like	Plastocyanin-like domain	-	S	-	-	-	-	-	-	-	-	-	-	-	Cu_bind_like
YM20_BuStr	peak4	Vcev1_p0.Chr06.16936.mRNA	Vcev1_p0.Chr06	Vcev1	mRNA	49096493	49096804	.	-	.	CLAVATA3/ESR (CLE)-related protein TDIF	CLAVATA3 ESR (CLE)-related protein	-	S	-	-	-	-	-	-	-	-	-	-	-	-		regulates cell fate
YM20_BuStr	peak4	Vcev1_p0.Chr06.16937.mRNA	Vcev1_p0.Chr06	Vcev1	mRNA	49107430	49113287	.	-	.	Phosphoglycolate phosphatase	isoform X1	-	S	-	-	-	-	-	-	-	-	-	-	-	DUF3685		photorespiration
YM20_BuStr	peak4	Vcev1_p0.Chr06.16938.mRNA	Vcev1_p0.Chr06	Vcev1	mRNA	49116668	49120214	.	-	.	Pantoate--beta-alanine ligase	Pantoate--beta-alanine	PANC	H	GO:0000003,GO:0003006,GO:0003674,GO:0003824,GO:0004592,GO:0005488,GO:0005515,GO:0005575,GO:0005622,GO:0005623,GO:0005737,GO:0005829,GO:0006082,GO:0006520,GO:0006573,GO:0006575,GO:0006732,GO:0006766,GO:0006767,GO:0006807,GO:0007275,GO:0008150,GO:0008152,GO:0009058,GO:0009081,GO:0009108,GO:0009110,GO:0009790,GO:0009791,GO:0009793,GO:0009987,GO:0010154,GO:0015939,GO:0015940,GO:0016053,GO:0016874,GO:…	6.3.2.1	ko:K01918	ko00410,ko00770,ko01100,ko01110,map00410,map00770,map01100,map01110	M00119	R02473	RC00096,RC00141	ko00000,ko00001,ko00002,ko01000	-	-	-	Pantoate_ligase		panthotenate biosynthesis
YM20_BuStr	peak4	Vcev1_p0.Chr06.16939.mRNA.1	Vcev1_p0.Chr06	Vcev1	mRNA	49122143	49124842	.	-	.	Protein SULFUR DEFICIENCY-INDUCED 1	Tetratricopeptide repeat	-	S	GO:0005575,GO:0005622,GO:0005623,GO:0005634,GO:0005654,GO:0006109,GO:0006792,GO:0006950,GO:0007154,GO:0008150,GO:0009267,GO:0009605,GO:0009889,GO:0009987,GO:0009991,GO:0010438,GO:0010439,GO:0010675,GO:0017053,GO:0019222,GO:0031323,GO:0031326,GO:0031667,GO:0031668,GO:0031669,GO:0031974,GO:0031981,GO:0032991,GO:0033554,GO:0042594,GO:0042762,GO:0043226,GO:0043227,GO:0043229,GO:0043231,GO:0043233,GO:…	-	-	-	-	-	-	-	-	-	-	TPR_1,TPR_2,TPR_8		utilization of stored sulfate
YM20_BuStr	peak4	Vcev1_p0.Chr06.16939.mRNA.2	Vcev1_p0.Chr06	Vcev1	mRNA	49122143	49124842	.	-	.	Protein SULFUR DEFICIENCY-INDUCED 1	Tetratricopeptide repeat	-	S	GO:0005575,GO:0005622,GO:0005623,GO:0005634,GO:0005654,GO:0006109,GO:0006792,GO:0006950,GO:0007154,GO:0008150,GO:0009267,GO:0009605,GO:0009889,GO:0009987,GO:0009991,GO:0010438,GO:0010439,GO:0010675,GO:0017053,GO:0019222,GO:0031323,GO:0031326,GO:0031667,GO:0031668,GO:0031669,GO:0031974,GO:0031981,GO:0032991,GO:0033554,GO:0042594,GO:0042762,GO:0043226,GO:0043227,GO:0043229,GO:0043231,GO:0043233,GO:…	-	-	-	-	-	-	-	-	-	-	TPR_1,TPR_2,TPR_8		utilization of stored sulfate
YM20_BuStr	peak4	Vcev1_p0.Chr06.16940.mRNA	Vcev1_p0.Chr06	Vcev1	mRNA	49126357	49129787	.	-	.	DNA/RNA-binding protein Alba-like domain-containing protein	Alba	-	S	-	3.1.26.5	ko:K14525	ko03008,ko03013,map03008,map03013	-	-	-	ko00000,ko00001,ko01000,ko03009,ko03016,ko03029	-	-	-	Alba
YM20_BuStr	peak4	Vcev1_p0.Chr06.16941.mRNA	Vcev1_p0.Chr06	Vcev1	mRNA	49132586	49133577	.	-	.	Arginine--tRNA ligase	-	-	-	-	-	-	-	-	-	-	-	-	-	-	-
YM20_BuStr	peak4	Vcev1_p0.Chr06.16942.mRNA	Vcev1_p0.Chr06	Vcev1	mRNA	49173761	49185504	.	+	.	Protease Do-like 2, chloroplastic isoform X3	Protease Do-like 9	-	O	GO:0003674,GO:0003824,GO:0005575,GO:0005622,GO:0005623,GO:0005634,GO:0005730,GO:0005737,GO:0006508,GO:0006807,GO:0008150,GO:0008152,GO:0008233,GO:0008236,GO:0009507,GO:0009536,GO:0016787,GO:0017171,GO:0019538,GO:0031974,GO:0031981,GO:0043170,GO:0043226,GO:0043227,GO:0043228,GO:0043229,GO:0043231,GO:0043232,GO:0043233,GO:0044238,GO:0044422,GO:0044424,GO:0044428,GO:0044444,GO:0044446,GO:0044464,GO:…	-	-	-	-	-	-	-	-	-	-	PDZ_2,Trypsin_2
YM20_BuStr	peak4	Vcev1_p0.Chr06.16943.mRNA	Vcev1_p0.Chr06	Vcev1	mRNA	49189966	49195036	.	-	.	3-ketoacyl-CoA thiolase 2, peroxisomal	Belongs to the thiolase family	-	I	GO:0003674,GO:0003824,GO:0003988,GO:0005575,GO:0005622,GO:0005623,GO:0005634,GO:0005730,GO:0005737,GO:0005739,GO:0005773,GO:0005774,GO:0005777,GO:0006082,GO:0006629,GO:0006631,GO:0006635,GO:0006950,GO:0006996,GO:0007031,GO:0008150,GO:0008152,GO:0009056,GO:0009058,GO:0009062,GO:0009507,GO:0009514,GO:0009536,GO:0009611,GO:0009657,GO:0009694,GO:0009695,GO:0009787,GO:0009789,GO:0009966,GO:0009967,GO:…	2.3.1.16	ko:K07513	ko00071,ko00280,ko00592,ko01040,ko01100,ko01110,ko01130,ko01212,ko03320,ko04146,map00071,map00280,map00592,map01040,map01100,map01110,map01130,map01212,map03320,map04146	M00087,M00113	R00927,R01177,R03778,R03858,R03991,R04546,R04742,R04747,R07891,R07895,R07899,R07937,R07953	RC00004,RC00326,RC00405,RC01702,RC02728	ko00000,ko00001,ko00002,ko01000	-	-	-	Thiolase_C,Thiolase_N	Maybe	long chain fatty-acid beta-oxidation. Preferential accumulation of this protein was found in mealy peaches compared with juicy peaches during cold storage	https://doi.org/10.1016/j.jprot.2015.10.011
YM20_BuStr	peak4	Vcev1_p0.Chr06.16944.mRNA.1	Vcev1_p0.Chr06	Vcev1	mRNA	49198675	49205317	.	-	.	Serine/threonine protein kinase, putative isoform 1	PB1 domain	-	T	GO:0001666,GO:0003674,GO:0003824,GO:0004672,GO:0004674,GO:0004712,GO:0005575,GO:0005622,GO:0005623,GO:0005737,GO:0005783,GO:0005789,GO:0006082,GO:0006464,GO:0006468,GO:0006629,GO:0006720,GO:0006721,GO:0006793,GO:0006796,GO:0006807,GO:0006950,GO:0007154,GO:0007165,GO:0008150,GO:0008152,GO:0008299,GO:0008610,GO:0009058,GO:0009628,GO:0009685,GO:0009686,GO:0009719,GO:0009723,GO:0009725,GO:0009743,GO:…	2.7.11.25	ko:K04422	ko04010,map04010	-	-	-	ko00000,ko00001,ko01000,ko01001	-	-	-	PB1,Pkinase_Tyr
YM20_BuStr	peak4	Vcev1_p0.Chr06.16944.mRNA.2	Vcev1_p0.Chr06	Vcev1	mRNA	49200257	49205317	.	-	.	Serine/threonine protein kinase, putative isoform 1	NA	NA	NA	NA	NA	NA	NA	NA	NA	NA	NA	NA	NA	NA	NA
YM20_BuStr	peak4	Vcev1_p0.Chr06.16945.mRNA	Vcev1_p0.Chr06	Vcev1	mRNA	49219842	49230862	.	+	.	Sterol 3-beta-glucosyltransferase	Sterol 3-beta-glucosyltransferase	-	CG	-	2.4.1.173	ko:K05841	-	-	-	-	ko00000,ko01000,ko01003	-	GT1	-	Glyco_transf_28,UDPGT		biosynthesis of sterol glucosides
YM20_BuStr	peak4	Vcev1_p0.Chr06.16946.mRNA	Vcev1_p0.Chr06	Vcev1	mRNA	49233275	49233826	.	+	.	Protein LATE FLOWERING like	Zinc finger protein	-	S	GO:0001067,GO:0003674,GO:0003676,GO:0003677,GO:0003700,GO:0005488,GO:0005575,GO:0005622,GO:0005623,GO:0005634,GO:0006082,GO:0006355,GO:0006790,GO:0006807,GO:0008150,GO:0008152,GO:0009787,GO:0009788,GO:0009889,GO:0009966,GO:0009968,GO:0009987,GO:0010468,GO:0010556,GO:0010646,GO:0010648,GO:0016143,GO:0019219,GO:0019222,GO:0019748,GO:0019757,GO:0019760,GO:0023051,GO:0023057,GO:0031323,GO:0031326,GO:…	-	-	-	-	-	-	-	-	-	-	-		Prevents the photoperiodic and circadian clock-dependent transition to flowering in long days
YM20_BuStr	peak4	Vcev1_p0.Chr06.16947.mRNA	Vcev1_p0.Chr06	Vcev1	mRNA	49253509	49255309	.	+	.	Pectate lyase	Pectate lyase	-	G	-	4.2.2.2	ko:K01728	ko00040,ko02024,map00040,map02024	-	R02361,R06240	RC00049,RC00705	ko00000,ko00001,ko01000	-	-	-	Pec_lyase_C	Likely	degrades de-esterified pectin in the primary wall, is a major contributing factor to fruit softening in several species.	doi.org/10.1016/j.tplants.2018.01.006
YM20_BuStr	peak4	Vcev1_p0.Chr06.16948.mRNA.1	Vcev1_p0.Chr06	Vcev1	mRNA	49259677	49263472	.	-	.	Kinase-like protein TMKL1	Kinase-like protein TMKL1	-	T	GO:0005575,GO:0005623,GO:0005886,GO:0005911,GO:0009506,GO:0016020,GO:0030054,GO:0044464,GO:0055044,GO:0071944	-	-	-	-	-	-	-	-	-	-	LRRNT_2,LRR_1,LRR_8,Pkinase,Pkinase_Tyr
YM20_BuStr	peak4	Vcev1_p0.Chr06.16948.mRNA.2	Vcev1_p0.Chr06	Vcev1	mRNA	49259677	49262527	.	-	.	Protein kinase domain-containing protein	Kinase-like protein TMKL1	-	T	GO:0005575,GO:0005623,GO:0005886,GO:0005911,GO:0009506,GO:0016020,GO:0030054,GO:0044464,GO:0055044,GO:0071944	-	-	-	-	-	-	-	-	-	-	LRRNT_2,LRR_1,LRR_8,Pkinase,Pkinase_Tyr
YM20_BuStr	peak4	Vcev1_p0.Chr06.16949.mRNA	Vcev1_p0.Chr06	Vcev1	mRNA	49268999	49271188	.	-	.	Transmembrane protein	-	-	-	-	-	-	-	-	-	-	-	-	-	-	-
YM20_BuStr	peak4	Vcev1_p0.Chr06.16950.mRNA.1	Vcev1_p0.Chr06	Vcev1	mRNA	49273024	49276527	.	+	.	LRR receptor-like serine/threonine-protein kinase RCH1	NA	NA	NA	NA	NA	NA	NA	NA	NA	NA	NA	NA	NA	NA	NA
YM20_BuStr	peak4	Vcev1_p0.Chr06.16950.mRNA.2	Vcev1_p0.Chr06	Vcev1	mRNA	49273045	49276527	.	+	.	LRR receptor-like serine/threonine-protein kinase RCH1	NA	NA	NA	NA	NA	NA	NA	NA	NA	NA	NA	NA	NA	NA	NA
YM20_BuStr	peak4	Vcev1_p0.Chr06.16951.mRNA	Vcev1_p0.Chr06	Vcev1	mRNA	49277236	49277878	.	-	.	Late embryo abundance protein	NA	NA	NA	NA	NA	NA	NA	NA	NA	NA	NA	NA	NA	NA	NA
YM20_BuStr	peak4	Vcev1_p0.Chr06.16952.mRNA	Vcev1_p0.Chr06	Vcev1	mRNA	49304742	49305116	.	+	.	Glycine-rich protein	NA	NA	NA	NA	NA	NA	NA	NA	NA	NA	NA	NA	NA	NA	NA
YM20_BuStr	peak4	Vcev1_p0.Chr06.16953.mRNA	Vcev1_p0.Chr06	Vcev1	mRNA	49309258	49316507	.	+	.	26S proteasome regulatory subunit 4 homolog A	Belongs to the AAA ATPase family	-	O	GO:0000502,GO:0003674,GO:0003824,GO:0005488,GO:0005515,GO:0005575,GO:0005622,GO:0005623,GO:0005634,GO:0005737,GO:0005829,GO:0005838,GO:0006355,GO:0006357,GO:0006508,GO:0006511,GO:0006807,GO:0006950,GO:0008134,GO:0008150,GO:0008152,GO:0008540,GO:0009056,GO:0009057,GO:0009889,GO:0009891,GO:0009893,GO:0009894,GO:0009896,GO:0009987,GO:0010033,GO:0010243,GO:0010468,GO:0010498,GO:0010556,GO:0010557,GO:…	-	ko:K03062	ko03050,ko05165,ko05169,ko05203,map03050,map05165,map05169,map05203	M00341	-	-	ko00000,ko00001,ko00002,ko03051	-	-	-	AAA
YM20_BuStr	peak4	Vcev1_p0.Chr06.16954.mRNA	Vcev1_p0.Chr06	Vcev1	mRNA	49317871	49321370	.	+	.	Zinc finger HIT domain-containing protein 3	Zinc finger HIT domain-containing protein	-	K	-	-	-	-	-	-	-	-	-	-	-	zf-HIT
YM20_BuStr	peak4	Vcev1_p0.Chr06.16955.mRNA	Vcev1_p0.Chr06	Vcev1	mRNA	49322752	49330341	.	-	.	Transcription factor PIF1	helix loop helix domain	-	K	GO:0001101,GO:0003674,GO:0003676,GO:0003677,GO:0003700,GO:0005488,GO:0005515,GO:0005575,GO:0005622,GO:0005623,GO:0005634,GO:0006355,GO:0006725,GO:0006778,GO:0006779,GO:0006783,GO:0006807,GO:0007154,GO:0007165,GO:0008150,GO:0008152,GO:0009058,GO:0009314,GO:0009416,GO:0009605,GO:0009606,GO:0009628,GO:0009629,GO:0009630,GO:0009639,GO:0009719,GO:0009725,GO:0009739,GO:0009740,GO:0009755,GO:0009889,GO:…	-	ko:K16189	ko04075,map04075	-	-	-	ko00000,ko00001,ko03000	-	-	-	HLH		regulates photomorphogenesis
YM20_BuStr	peak4	Vcev1_p0.Chr06.16956.mRNA	Vcev1_p0.Chr06	Vcev1	mRNA	49332538	49332960	.	+	.	NA	NA	NA	NA	NA	NA	NA	NA	NA	NA	NA	NA	NA	NA	NA	NA
YM20_BuStr	peak4	Vcev1_p0.Chr06.16957.mRNA	Vcev1_p0.Chr06	Vcev1	mRNA	49341478	49346573	.	-	.	Chaperonin CPN60-2, mitochondrial	Belongs to the chaperonin (HSP60) family	-	O	GO:0000166,GO:0003674,GO:0003735,GO:0005198,GO:0005488,GO:0005507,GO:0005515,GO:0005524,GO:0005575,GO:0005622,GO:0005623,GO:0005737,GO:0005739,GO:0005759,GO:0005773,GO:0005774,GO:0005829,GO:0005840,GO:0005844,GO:0005886,GO:0006457,GO:0006458,GO:0006605,GO:0006626,GO:0006810,GO:0006839,GO:0006886,GO:0006950,GO:0006996,GO:0007005,GO:0008104,GO:0008144,GO:0008150,GO:0009266,GO:0009408,GO:0009507,GO:…	-	ko:K04077	ko03018,ko04212,ko04940,ko05134,ko05152,map03018,map04212,map04940,map05134,map05152	-	-	-	ko00000,ko00001,ko03019,ko03029,ko03110,ko04147	-	-	-	Cpn60_TCP1		facilitate the correct folding of imported proteins
YM20_BuStr	peak4	Vcev1_p0.Chr06.16958.mRNA	Vcev1_p0.Chr06	Vcev1	mRNA	49349577	49362872	.	-	.	CLIP-associated protein-like	CLASP N terminal	-	S	GO:0000226,GO:0000278,GO:0000902,GO:0003674,GO:0005488,GO:0005515,GO:0005575,GO:0005622,GO:0005623,GO:0005737,GO:0005819,GO:0005856,GO:0005874,GO:0005876,GO:0005886,GO:0005911,GO:0005938,GO:0006996,GO:0007010,GO:0007017,GO:0007020,GO:0007026,GO:0007049,GO:0008017,GO:0008092,GO:0008150,GO:0009506,GO:0009524,GO:0009653,GO:0009826,GO:0009987,GO:0010639,GO:0015630,GO:0015631,GO:0016020,GO:0016043,GO:…	-	ko:K16578	-	-	-	-	ko00000,ko03036,ko04812	-	-	-	CLASP_N,HEAT,Vac14_Fab1_bd		stabilization of dynamic microtubules during mitosis.
YM20_BuStr	peak4	Vcev1_p0.Chr06.16959.mRNA	Vcev1_p0.Chr06	Vcev1	mRNA	49368747	49378582	.	-	.	NACHT, LRR and PYD domains-containing protein 5-like	-	-	-	GO:0005575,GO:0005622,GO:0005623,GO:0005737,GO:0044424,GO:0044464	-	-	-	-	-	-	-	-	-	-	LRR_6
YM20_BuStr	peak4	Vcev1_p0.Chr06.16960.mRNA	Vcev1_p0.Chr06	Vcev1	mRNA	49371690	49374082	.	-	.	NA	NA	NA	NA	NA	NA	NA	NA	NA	NA	NA	NA	NA	NA	NA	NA
YM20_BuStr	peak4	Vcev1_p0.Chr06.16961.mRNA	Vcev1_p0.Chr06	Vcev1	mRNA	49380857	49384080	.	-	.	GDSL esterase/lipase	Belongs to the 'GDSL' lipolytic enzyme family	-	I	-	-	-	-	-	-	-	-	-	-	-	Lipase_GDSL	Maybe	GDSL1-silenced tomato lines have reduction in fruit cultivcle thickness, which could affect water loss and cross link between cutin and cell wall.	10.1105/TPC.112.101055; 10.1038/nplants.2017.17; 10.1002/PLD3.25
YM20_BuStr	peak4	Vcev1_p0.Chr06.16962.mRNA	Vcev1_p0.Chr06	Vcev1	mRNA	49393341	49397879	.	-	.	Protein LONGIFOLIA like	isoform X1	-	S	-	-	-	-	-	-	-	-	-	-	-	DUF3741,DUF4378,VARLMGL		regulates leaf morphology, cell elongation
YM20_BuStr	peak4	Vcev1_p0.Chr06.16963.mRNA	Vcev1_p0.Chr06	Vcev1	mRNA	49407157	49411185	.	-	.	NA	NA	NA	NA	NA	NA	NA	NA	NA	NA	NA	NA	NA	NA	NA	NA
YM20_BuStr	peak4	Vcev1_p0.Chr06.16964.mRNA	Vcev1_p0.Chr06	Vcev1	mRNA	49413601	49414393	.	+	.	Electron transport accessory protein-like domain-containing protein	Photosystem I reaction center subunit IV	-	S	-	-	ko:K02693	ko00195,ko01100,map00195,map01100	M00163	-	-	ko00000,ko00001,ko00002,ko00194	-	-	-	PSI_PsaE
YM20_BuStr	peak4	Vcev1_p0.Chr06.16965.mRNA	Vcev1_p0.Chr06	Vcev1	mRNA	49417760	49419264	.	-	.	Flavin-containing monooxygenase	monooxygenase	YUC5	Q	GO:0003674,GO:0003824,GO:0004497,GO:0007154,GO:0007165,GO:0008150,GO:0008152,GO:0009058,GO:0009719,GO:0009725,GO:0009735,GO:0009741,GO:0009742,GO:0009755,GO:0009850,GO:0009851,GO:0009889,GO:0009987,GO:0010033,GO:0010600,GO:0010817,GO:0014070,GO:0016491,GO:0016705,GO:0016709,GO:0019222,GO:0023052,GO:0031323,GO:0031326,GO:0032350,GO:0032870,GO:0033993,GO:0042221,GO:0042445,GO:0042446,GO:0043401,GO:…	1.14.13.168	ko:K11816	ko00380,ko01100,map00380,map01100	-	R10181	RC00866	ko00000,ko00001,ko01000	-	-	-	FMO-like,K_oxygenase	Maybe	tryptophan-dependent auxin biosynthesis, mutant in peach cause stone hard phenotype
YM20_BuStr	peak4	Vcev1_p0.Chr06.16966.mRNA	Vcev1_p0.Chr06	Vcev1	mRNA	49440445	49447744	.	-	.	Receptor-like serine/threonine-protein kinase ALE2	receptor-like serine threonine-protein kinase	-	T	GO:0000003,GO:0003006,GO:0003674,GO:0003824,GO:0004672,GO:0004674,GO:0004675,GO:0004888,GO:0005575,GO:0005623,GO:0005886,GO:0006464,GO:0006468,GO:0006793,GO:0006796,GO:0006807,GO:0007154,GO:0007165,GO:0007166,GO:0007167,GO:0007178,GO:0007275,GO:0008150,GO:0008152,GO:0009653,GO:0009790,GO:0009791,GO:0009793,GO:0009888,GO:0009987,GO:0010065,GO:0010068,GO:0010154,GO:0016020,GO:0016301,GO:0016310,GO:…	-	-	-	-	-	-	-	-	-	-	Pkinase,Pkinase_Tyr		Required during the differentiation of the protoderm into shoots epidermis and cuticle in leaves
YM20_BuStr	peak4	Vcev1_p0.Chr06.16967.mRNA	Vcev1_p0.Chr06	Vcev1	mRNA	49449645	49458653	.	+	.	Transducin family protein / WD-40 repeat family protein	WD domain, G-beta repeat	-	S	GO:0000045,GO:0000422,GO:0000423,GO:0003674,GO:0005488,GO:0005515,GO:0005575,GO:0005622,GO:0005623,GO:0005737,GO:0005739,GO:0005829,GO:0005856,GO:0005929,GO:0005930,GO:0006914,GO:0006950,GO:0006996,GO:0007005,GO:0007033,GO:0007275,GO:0007399,GO:0008150,GO:0008152,GO:0008285,GO:0009056,GO:0009790,GO:0009792,GO:0009888,GO:0009893,GO:0009894,GO:0009896,GO:0009987,GO:0010506,GO:0010508,GO:0010562,GO:…	-	ko:K17985	ko04137,ko04140,map04137,map04140	-	-	-	ko00000,ko00001,ko03029,ko04131	-	-	-	WD40
YM20_BuStr	peak4	Vcev1_p0.Chr06.16968.mRNA	Vcev1_p0.Chr06	Vcev1	mRNA	49467288	49467804	.	-	.	(S)-ureidoglycine aminohydrolase cupin domain-containing protein	Protein of unknown function (DUF861)	-	S	-	-	ko:K06995	-	-	-	-	ko00000	-	-	-	Cupin_3
YM20_BuStr	peak4	Vcev1_p0.Chr06.16969.mRNA	Vcev1_p0.Chr06	Vcev1	mRNA	49479713	49484148	.	-	.	Cns1/TTC4 wheel domain-containing protein	Tetratricopeptide repeat protein 4 homolog	-	O	-	-	-	-	-	-	-	-	-	-	-	TPR_19,TPR_8
YM20_BuStr	peak4	Vcev1_p0.Chr06.16970.mRNA	Vcev1_p0.Chr06	Vcev1	mRNA	49485383	49488372	.	-	.	RPM1 interacting protein 13	NA	NA	NA	NA	NA	NA	NA	NA	NA	NA	NA	NA	NA	NA	NA		Resistance protein interactor
YM20_BuStr	peak4	Vcev1_p0.Chr06.16971.mRNA	Vcev1_p0.Chr06	Vcev1	mRNA	49493044	49506126	.	+	.	UDENN domain-containing protein	Domain found in a variety of signalling proteins, always encircled by uDENN and dDENN	-	T	-	-	-	-	-	-	-	-	-	-	-	DENN,dDENN,uDENN
YM20_BuStr	peak4	Vcev1_p0.Chr06.16972.mRNA	Vcev1_p0.Chr06	Vcev1	mRNA	49507172	49511723	.	-	.	WD repeat-containing protein 70	WD repeat-containing protein	-	S	-	-	-	-	-	-	-	-	-	-	-	Band_7,WD40
YM20_BuStr	peak4	Vcev1_p0.Chr06.16973.mRNA.1	Vcev1_p0.Chr06	Vcev1	mRNA	49520289	49528217	.	+	.	ABC-type xenobiotic transporter	ABC transporter C family member	ABCC5	Q	GO:0000325,GO:0001101,GO:0003674,GO:0003824,GO:0004888,GO:0005215,GO:0005575,GO:0005622,GO:0005623,GO:0005737,GO:0005773,GO:0005774,GO:0006810,GO:0006873,GO:0006875,GO:0006950,GO:0006970,GO:0007154,GO:0007165,GO:0008150,GO:0008281,GO:0009628,GO:0009651,GO:0009719,GO:0009725,GO:0009737,GO:0009738,GO:0009755,GO:0009987,GO:0010033,GO:0010118,GO:0015399,GO:0015405,GO:0016020,GO:0016462,GO:0016787,GO:…	-	-	-	-	-	-	-	-	-	-	ABC_membrane,ABC_tran		salt resistance, stomata opening, hormonal signalng
YM20_BuStr	peak4	Vcev1_p0.Chr06.16973.mRNA.2	Vcev1_p0.Chr06	Vcev1	mRNA	49520295	49528217	.	+	.	ABC-type xenobiotic transporter	ABC transporter C family member	ABCC5	Q	GO:0000325,GO:0001101,GO:0003674,GO:0003824,GO:0004888,GO:0005215,GO:0005575,GO:0005622,GO:0005623,GO:0005737,GO:0005773,GO:0005774,GO:0006810,GO:0006873,GO:0006875,GO:0006950,GO:0006970,GO:0007154,GO:0007165,GO:0008150,GO:0008281,GO:0009628,GO:0009651,GO:0009719,GO:0009725,GO:0009737,GO:0009738,GO:0009755,GO:0009987,GO:0010033,GO:0010118,GO:0015399,GO:0015405,GO:0016020,GO:0016462,GO:0016787,GO:…	-	-	-	-	-	-	-	-	-	-	ABC_membrane,ABC_tran
YM20_BuStr	peak4	Vcev1_p0.Chr06.16973.mRNA.3	Vcev1_p0.Chr06	Vcev1	mRNA	49520688	49528217	.	+	.	ABC-type xenobiotic transporter	ABC transporter C family member	ABCC5	Q	GO:0000325,GO:0001101,GO:0003674,GO:0003824,GO:0004888,GO:0005215,GO:0005575,GO:0005622,GO:0005623,GO:0005737,GO:0005773,GO:0005774,GO:0006810,GO:0006873,GO:0006875,GO:0006950,GO:0006970,GO:0007154,GO:0007165,GO:0008150,GO:0008281,GO:0009628,GO:0009651,GO:0009719,GO:0009725,GO:0009737,GO:0009738,GO:0009755,GO:0009987,GO:0010033,GO:0010118,GO:0015399,GO:0015405,GO:0016020,GO:0016462,GO:0016787,GO:…	-	-	-	-	-	-	-	-	-	-	ABC_membrane,ABC_tran
YM20_BuStr	peak4	Vcev1_p0.Chr06.16974.mRNA	Vcev1_p0.Chr06	Vcev1	mRNA	49531772	49537335	.	+	.	Bifunctional TH2 protein, mitochondrial	TENA/THI-4/PQQC family	-	K	-	-	-	-	-	-	-	-	-	-	-	TENA_THI-4		thiamine salvage hydrolase activity,
YM20_BuStr	peak4	Vcev1_p0.Chr06.16975.mRNA.1	Vcev1_p0.Chr06	Vcev1	mRNA	49546736	49548361	.	+	.	Tetratricopeptide repeat-like superfamily protein	NA	NA	NA	NA	NA	NA	NA	NA	NA	NA	NA	NA	NA	NA	NA
YM20_BuStr	peak4	Vcev1_p0.Chr06.16975.mRNA.2	Vcev1_p0.Chr06	Vcev1	mRNA	49547273	49548361	.	+	.	TPR transcription factor	NA	NA	NA	NA	NA	NA	NA	NA	NA	NA	NA	NA	NA	NA	NA
YM20_BuStr	peak5	Vcev1_p0.Chr08.21177.mRNA.1	Vcev1_p0.Chr08	Vcev1	mRNA	20845042	20847130	.	-	.	Calcium uniporter protein	Mitochondrial calcium uniporter	-	S	GO:0003674,GO:0005215,GO:0005575,GO:0005622,GO:0005623,GO:0005737,GO:0005739,GO:0006810,GO:0008150,GO:0015291,GO:0015292,GO:0022804,GO:0022857,GO:0043226,GO:0043227,GO:0043229,GO:0043231,GO:0044424,GO:0044444,GO:0044464,GO:0051179,GO:0051234,GO:0055085	-	ko:K20858	ko04020,ko04218,ko04621,map04020,map04218,map04621	-	-	-	ko00000,ko00001,ko02000	1.A.77.1	-	-	MCU	Maybe	mediates calcium uptake into mitochondria. Calcium and calcium sensors are involved in fruit development and ripening	10.1016/j.scienta.2019.04.069
YM20_BuStr	peak5	Vcev1_p0.Chr08.21177.mRNA.2	Vcev1_p0.Chr08	Vcev1	mRNA	20845042	20846851	.	-	.	Calcium uniporter protein	Mitochondrial calcium uniporter	-	S	GO:0003674,GO:0005215,GO:0005575,GO:0005622,GO:0005623,GO:0005737,GO:0005739,GO:0006810,GO:0008150,GO:0015291,GO:0015292,GO:0022804,GO:0022857,GO:0043226,GO:0043227,GO:0043229,GO:0043231,GO:0044424,GO:0044444,GO:0044464,GO:0051179,GO:0051234,GO:0055085	-	ko:K20858	ko04020,ko04218,ko04621,map04020,map04218,map04621	-	-	-	ko00000,ko00001,ko02000	1.A.77.1	-	-	MCU	Maybe
YM20_BuStr	peak5	Vcev1_p0.Chr08.21178.mRNA	Vcev1_p0.Chr08	Vcev1	mRNA	20869902	20871097	.	-	.	UPF0496 protein isoform A	UPF0496 protein	-	S	-	-	-	-	-	-	-	-	-	-	-	DUF677
YM20_BuStr	peak5	Vcev1_p0.Chr08.21179.mRNA	Vcev1_p0.Chr08	Vcev1	mRNA	20885141	20886976	.	-	.	Major facilitator superfamily (MFS) profile domain-containing protein	Major Facilitator Superfamily	-	G	GO:0000003,GO:0000323,GO:0002165,GO:0003006,GO:0003376,GO:0003674,GO:0005215,GO:0005319,GO:0005575,GO:0005622,GO:0005623,GO:0005737,GO:0005764,GO:0005765,GO:0005768,GO:0005770,GO:0005773,GO:0005774,GO:0006810,GO:0006869,GO:0006897,GO:0006915,GO:0006928,GO:0006950,GO:0006996,GO:0007033,GO:0007034,GO:0007040,GO:0007041,GO:0007154,GO:0007165,GO:0007186,GO:0007275,GO:0007276,GO:0007281,GO:0007292,GO:…	-	-	-	-	-	-	-	-	-	-	MFS_1
YM20_BuStr	peak5	Vcev1_p0.Chr08.21180.mRNA	Vcev1_p0.Chr08	Vcev1	mRNA	20894826	20897817	.	-	.	Major facilitator superfamily (MFS) profile domain-containing protein	Major Facilitator Superfamily	-	G	GO:0000003,GO:0000323,GO:0002165,GO:0003006,GO:0003376,GO:0003674,GO:0005215,GO:0005319,GO:0005575,GO:0005622,GO:0005623,GO:0005737,GO:0005764,GO:0005765,GO:0005768,GO:0005770,GO:0005773,GO:0005774,GO:0006810,GO:0006869,GO:0006897,GO:0006915,GO:0006928,GO:0006950,GO:0006996,GO:0007033,GO:0007034,GO:0007040,GO:0007041,GO:0007154,GO:0007165,GO:0007186,GO:0007275,GO:0007276,GO:0007281,GO:0007292,GO:…	-	-	-	-	-	-	-	-	-	-	MFS_1
YM20_BuStr	peak5	Vcev1_p0.Chr08.21181.mRNA	Vcev1_p0.Chr08	Vcev1	mRNA	20928834	20931092	.	+	.	NA	BES1 BZR1 homolog protein	-	S	GO:0003674,GO:0003700,GO:0005575,GO:0005622,GO:0005623,GO:0005634,GO:0005737,GO:0005773,GO:0006355,GO:0008150,GO:0009719,GO:0009725,GO:0009741,GO:0009889,GO:0010033,GO:0010468,GO:0010556,GO:0014070,GO:0019219,GO:0019222,GO:0031323,GO:0031326,GO:0033993,GO:0042221,GO:0043226,GO:0043227,GO:0043229,GO:0043231,GO:0044424,GO:0044444,GO:0044464,GO:0050789,GO:0050794,GO:0050896,GO:0051171,GO:0051252,GO:…	-	ko:K14503	ko04075,map04075	-	-	-	ko00000,ko00001	-	-	-	BES1_N	Likely	Positive brassinosteroid-signaling protein. Probably mediate the expression of cell wall modification genes
YM20_BuStr	peak5	Vcev1_p0.Chr08.21182.mRNA	Vcev1_p0.Chr08	Vcev1	mRNA	20934763	20946581	.	-	.	Xaa-Pro aminopeptidase P	Belongs to the peptidase M24B family	-	E	GO:0003674,GO:0003824,GO:0004177,GO:0005488,GO:0005575,GO:0005622,GO:0005623,GO:0005737,GO:0005829,GO:0005886,GO:0006508,GO:0006807,GO:0006810,GO:0008144,GO:0008150,GO:0008152,GO:0008233,GO:0008238,GO:0008270,GO:0009914,GO:0009926,GO:0010013,GO:0010817,GO:0016020,GO:0016787,GO:0019538,GO:0030145,GO:0031406,GO:0033218,GO:0033293,GO:0036094,GO:0043167,GO:0043168,GO:0043169,GO:0043170,GO:0043177,GO:…	3.4.11.9	ko:K01262	-	-	-	-	ko00000,ko01000,ko01002	-	-	-	Creatinase_N,Creatinase_N_2,Peptidase_M24,Peptidase_M24_C
YM20_BuStr	peak5	Vcev1_p0.Chr08.21183.mRNA	Vcev1_p0.Chr08	Vcev1	mRNA	20960967	20963462	.	-	.	Receptor-like serine/threonine-protein kinase	G-type lectin S-receptor-like serine threonine-protein kinase	-	T	GO:0003674,GO:0003824,GO:0004672,GO:0004674,GO:0005488,GO:0005515,GO:0005516,GO:0005575,GO:0005623,GO:0005886,GO:0006464,GO:0006468,GO:0006793,GO:0006796,GO:0006807,GO:0008150,GO:0008152,GO:0009987,GO:0016020,GO:0016301,GO:0016310,GO:0016740,GO:0016772,GO:0016773,GO:0019538,GO:0036211,GO:0043170,GO:0043412,GO:0044237,GO:0044238,GO:0044260,GO:0044267,GO:0044464,GO:0071704,GO:0071944,GO:0140096,GO:…	-	-	-	-	-	-	-	-	-	-	B_lectin,PAN_2,Pkinase,S_locus_glycop
YM20_BuStr	peak5	Vcev1_p0.Chr08.21184.mRNA	Vcev1_p0.Chr08	Vcev1	mRNA	20976592	20979085	.	-	.	NA	NA	NA	NA	NA	NA	NA	NA	NA	NA	NA	NA	NA	NA	NA	NA
YM20_BuStr	peak5	Vcev1_p0.Chr08.21185.mRNA	Vcev1_p0.Chr08	Vcev1	mRNA	20979713	20982081	.	-	.	Ribosome production factor 2 homolog	ribosome production factor 2 homolog	-	J	GO:0000027,GO:0000463,GO:0000470,GO:0003674,GO:0003676,GO:0003723,GO:0005488,GO:0005575,GO:0005622,GO:0005623,GO:0005634,GO:0005730,GO:0006139,GO:0006364,GO:0006396,GO:0006725,GO:0006807,GO:0006996,GO:0008150,GO:0008152,GO:0009987,GO:0010467,GO:0016043,GO:0016070,GO:0016072,GO:0019843,GO:0022607,GO:0022613,GO:0022618,GO:0031974,GO:0031981,GO:0034470,GO:0034622,GO:0034641,GO:0034660,GO:0042254,GO:…	-	ko:K14847	-	-	-	-	ko00000,ko03009	-	-	-	Brix
YM20_BuStr	peak5	Vcev1_p0.Chr08.21186.mRNA	Vcev1_p0.Chr08	Vcev1	mRNA	20994099	21007833	.	+	.	NAD(P)H dehydrogenase (quinone)	Minor allergen Alt a	-	S	GO:0000166,GO:0003674,GO:0003824,GO:0003955,GO:0005488,GO:0005575,GO:0005622,GO:0005623,GO:0005737,GO:0005886,GO:0008150,GO:0008152,GO:0010181,GO:0016020,GO:0016491,GO:0016651,GO:0016655,GO:0032553,GO:0036094,GO:0043167,GO:0043168,GO:0044424,GO:0044464,GO:0048037,GO:0050662,GO:0055114,GO:0071944,GO:0097159,GO:0097367,GO:1901265,GO:1901363	1.6.5.2	ko:K03809	ko00130,ko01110,map00130,map01110	-	R02964,R03643,R03816	RC00819	ko00000,ko00001,ko01000	-	-	-	FMN_red		transfer of electrons from NADH and NADPH
YM20_BuStr	peak5	Vcev1_p0.Chr08.21187.mRNA	Vcev1_p0.Chr08	Vcev1	mRNA	21029461	21031481	.	+	.	Homeobox-leucine zipper protein	Homeobox domain	-	K	GO:0003674,GO:0003700,GO:0006355,GO:0008150,GO:0009719,GO:0009725,GO:0009733,GO:0009889,GO:0010033,GO:0010468,GO:0010556,GO:0019219,GO:0019222,GO:0031323,GO:0031326,GO:0042221,GO:0050789,GO:0050794,GO:0050896,GO:0051171,GO:0051252,GO:0060255,GO:0065007,GO:0080090,GO:0140110,GO:1903506,GO:2000112,GO:2001141	-	ko:K09338	-	-	-	-	ko00000,ko03000	-	-	-	Homeobox
YM20_BuStr	peak5	Vcev1_p0.Chr08.21188.mRNA	Vcev1_p0.Chr08	Vcev1	mRNA	21092148	21100275	.	+	.	G-box-binding factor 1	G-box-binding factor	GBF1	K	GO:0001067,GO:0003674,GO:0003676,GO:0003677,GO:0003700,GO:0005488,GO:0005575,GO:0005622,GO:0005623,GO:0005634,GO:0005737,GO:0006355,GO:0008150,GO:0009889,GO:0010468,GO:0010556,GO:0019219,GO:0019222,GO:0031323,GO:0031326,GO:0043226,GO:0043227,GO:0043229,GO:0043231,GO:0043565,GO:0044212,GO:0044424,GO:0044464,GO:0050789,GO:0050794,GO:0051171,GO:0051252,GO:0060255,GO:0065007,GO:0080090,GO:0097159,GO:…	-	ko:K09060	-	-	-	-	ko00000,ko03000	-	-	-	MFMR,MFMR_assoc,bZIP_1
YM20_BuStr	peak5	Vcev1_p0.Chr08.21189.mRNA	Vcev1_p0.Chr08	Vcev1	mRNA	21107739	21113043	.	+	.	Globulin-1 allele	Eukaryotic translation initiation factor 3 subunit A	-	S	-	-	-	-	-	-	-	-	-	-	-	Cupin_1
YM20_BuStr	peak5	Vcev1_p0.Chr08.21190.mRNA	Vcev1_p0.Chr08	Vcev1	mRNA	21117151	21126118	.	-	.	Protein phosphatase	phosphatase 2C	-	T	GO:0005575,GO:0005622,GO:0005623,GO:0005737,GO:0009507,GO:0009532,GO:0009536,GO:0009570,GO:0043226,GO:0043227,GO:0043229,GO:0043231,GO:0044422,GO:0044424,GO:0044434,GO:0044435,GO:0044444,GO:0044446,GO:0044464	3.1.3.16	ko:K17508	-	-	-	-	ko00000,ko01000,ko01009	-	-	-	PP2C_2,SpoIIE
YM20_BuStr	peak5	Vcev1_p0.Chr08.21191.mRNA	Vcev1_p0.Chr08	Vcev1	mRNA	21139848	21142776	.	-	.	DNA binding protein, mRNA	Zinc finger protein	-	O	GO:0000003,GO:0001067,GO:0003006,GO:0003674,GO:0003676,GO:0003677,GO:0003700,GO:0005488,GO:0005575,GO:0005622,GO:0005623,GO:0005634,GO:0006355,GO:0007275,GO:0008150,GO:0009791,GO:0009889,GO:0009937,GO:0009966,GO:0010029,GO:0010154,GO:0010431,GO:0010468,GO:0010556,GO:0010646,GO:0019219,GO:0019222,GO:0021700,GO:0022414,GO:0023051,GO:0031323,GO:0031326,GO:0032501,GO:0032502,GO:0032504,GO:0043226,GO:…	-	-	-	-	-	-	-	-	-	-	zf-C2H2
YM20_BuStr	peak5	Vcev1_p0.Chr08.21192.mRNA	Vcev1_p0.Chr08	Vcev1	mRNA	21170149	21171174	.	-	.	Small subunit of serine palmitoyltransferase	Small subunit of serine palmitoyltransferase-like	-	S	-	-	-	-	-	-	-	-	-	-	-	SPT_ssu-like		Plays an important role during male gametogenesis and embryogenesis
YM20_BuStr	peak5	Vcev1_p0.Chr08.21193.mRNA	Vcev1_p0.Chr08	Vcev1	mRNA	21173851	21182652	.	+	.	Splicing factor U2af large subunit	U2 snRNP auxiliary factor large subunit	-	A	-	-	ko:K12837	ko03040,map03040	-	-	-	ko00000,ko00001,ko03041	-	-	-	RRM_1
YM20_BuStr	peak5	Vcev1_p0.Chr08.21194.mRNA	Vcev1_p0.Chr08	Vcev1	mRNA	21189030	21197567	.	-	.	RNA polymerase II subunit A C-terminal domain phosphatase SSU72	RNA polymerase II subunit A C-terminal domain phosphatase	-	K	GO:0003674,GO:0003824,GO:0004721,GO:0004722,GO:0005575,GO:0005622,GO:0005623,GO:0005634,GO:0005654,GO:0005847,GO:0005849,GO:0006139,GO:0006351,GO:0006353,GO:0006355,GO:0006357,GO:0006366,GO:0006369,GO:0006378,GO:0006396,GO:0006397,GO:0006464,GO:0006470,GO:0006725,GO:0006793,GO:0006796,GO:0006807,GO:0008150,GO:0008152,GO:0008420,GO:0009058,GO:0009059,GO:0009889,GO:0009987,GO:0010467,GO:0010468,GO:…	3.1.3.16	ko:K15544	ko03015,map03015	-	-	-	ko00000,ko00001,ko01000,ko03019,ko03021	-	-	-	Ssu72
YM20_BuStr	peak5	Vcev1_p0.Chr08.21195.mRNA	Vcev1_p0.Chr08	Vcev1	mRNA	21203378	21213325	.	-	.	NA	-	-	-	-	-	-	-	-	-	-	-	-	-	-	-
YM20_BuStr	peak5	Vcev1_p0.Chr08.21196.mRNA	Vcev1_p0.Chr08	Vcev1	mRNA	21225638	21234215	.	+	.	Splicing factor 3B subunit 4	Splicing factor 3B subunit	-	A	-	-	ko:K12831	ko03040,map03040	M00352	-	-	ko00000,ko00001,ko00002,ko03041	-	-	-	RRM_1
YM20_BuStr	peak5	Vcev1_p0.Chr08.21197.mRNA	Vcev1_p0.Chr08	Vcev1	mRNA	21282815	21291404	.	-	.	ABC transmembrane type-1 domain-containing protein	-	-	-	-	-	-	-	-	-	-	-	-	-	-	-
YM20_BuStr	peak5	Vcev1_p0.Chr08.21198.mRNA	Vcev1_p0.Chr08	Vcev1	mRNA	21304484	21306071	.	+	.	Flavin-containing monooxygenase	monooxygenase	-	Q	-	1.14.13.168	ko:K11816	ko00380,ko01100,map00380,map01100	-	R10181	RC00866	ko00000,ko00001,ko01000	-	-	-	FMO-like,Pyr_redox_3	Maybe	A member of this family, YUCCA, catalyzes a rate-limiting step in the tryptophan-dependent auxin biosynthesis (Zhao et al., 2001). In peaches, an insertion of a transposon-like sequence in the 5′-flanking region of the YUCCA gene was found to cause the stony hard phenotype, likely due to a reduction of the auxin levels at the late-ripening stage, resulting in low ethylene production and inhibitio…
YM20_BuStr	peak5	Vcev1_p0.Chr08.21199.mRNA	Vcev1_p0.Chr08	Vcev1	mRNA	21308700	21308971	.	+	.	NA	NA	NA	NA	NA	NA	NA	NA	NA	NA	NA	NA	NA	NA	NA	NA
YM20_BuStr	peak5	Vcev1_p0.Chr08.21200.mRNA	Vcev1_p0.Chr08	Vcev1	mRNA	21372132	21372209	.	-	.	NA	NA	NA	NA	NA	NA	NA	NA	NA	NA	NA	NA	NA	NA	NA	NA
YM20_BuStr	peak5	Vcev1_p0.Chr08.21201.mRNA	Vcev1_p0.Chr08	Vcev1	mRNA	21398287	21401470	.	-	.	Outer envelope pore protein 24, chloroplastic	Outer envelope pore protein	-	S	GO:0003674,GO:0005215,GO:0005216,GO:0005244,GO:0005261,GO:0005575,GO:0005622,GO:0005623,GO:0005737,GO:0005739,GO:0006810,GO:0006811,GO:0006812,GO:0008150,GO:0008324,GO:0009507,GO:0009513,GO:0009526,GO:0009527,GO:0009536,GO:0009707,GO:0009941,GO:0015075,GO:0015267,GO:0015288,GO:0015318,GO:0016020,GO:0016021,GO:0019867,GO:0022803,GO:0022829,GO:0022832,GO:0022836,GO:0022838,GO:0022839,GO:0022843,GO:…	-	-	-	-	-	-	-	-	-	-	-
YM20_BuStr	peak5	Vcev1_p0.Chr08.21202.mRNA	Vcev1_p0.Chr08	Vcev1	mRNA	21437278	21438333	.	-	.	Transcription repressor OFP7	transcription repressor OFP7 - ovate-like	-	S	GO:0005575,GO:0005623,GO:0005886,GO:0006355,GO:0008150,GO:0009889,GO:0009890,GO:0009892,GO:0010468,GO:0010556,GO:0010558,GO:0010605,GO:0010629,GO:0016020,GO:0019219,GO:0019222,GO:0031323,GO:0031324,GO:0031326,GO:0031327,GO:0044464,GO:0045892,GO:0045934,GO:0048519,GO:0048523,GO:0050789,GO:0050794,GO:0051171,GO:0051172,GO:0051252,GO:0051253,GO:0060255,GO:0065007,GO:0071944,GO:0080090,GO:1902679,GO:…	-	-	-	-	-	-	-	-	-	-	Ovate	Likely	regulates multiple aspects of plant growth and development. In banana, a member of this family (MaOFP1) was shown to regulate fruit firmness and sugar accumulation by affecting the expression of carbohydrate and cell wall metabolism.
YM20_BuStr	peak5	Vcev1_p0.Chr08.21203.mRNA	Vcev1_p0.Chr08	Vcev1	mRNA	21475625	21480036	.	+	.	Plant-specific TFIIB-related protein 1	Transcription initiation factor	-	K	GO:0000182,GO:0000976,GO:0000977,GO:0000979,GO:0000988,GO:0000990,GO:0000991,GO:0000993,GO:0001012,GO:0001046,GO:0001047,GO:0001067,GO:0001098,GO:0001099,GO:0001139,GO:0001173,GO:0001174,GO:0003674,GO:0003676,GO:0003677,GO:0003690,GO:0005488,GO:0005515,GO:0005575,GO:0005622,GO:0005623,GO:0005634,GO:0005737,GO:0006139,GO:0006351,GO:0006352,GO:0006355,GO:0006357,GO:0006366,GO:0006367,GO:0006725,GO:…	-	ko:K03124	ko03022,ko05169,ko05203,map03022,map05169,map05203	-	-	-	ko00000,ko00001,ko03021	-	-	-	TFIIB		intracellular signaling pathway between plastids and the nucleus	https://doi.org/10.1111/pbi.12843
YM20_BuStr	peak5	Vcev1_p0.Chr08.21204.mRNA	Vcev1_p0.Chr08	Vcev1	mRNA	21513520	21514569	.	-	.	Transcription repressor OFP7	transcription repressor OFP7 - ovate-like	-	S	GO:0005575,GO:0005623,GO:0005886,GO:0006355,GO:0008150,GO:0009889,GO:0009890,GO:0009892,GO:0010468,GO:0010556,GO:0010558,GO:0010605,GO:0010629,GO:0016020,GO:0019219,GO:0019222,GO:0031323,GO:0031324,GO:0031326,GO:0031327,GO:0044464,GO:0045892,GO:0045934,GO:0048519,GO:0048523,GO:0050789,GO:0050794,GO:0051171,GO:0051172,GO:0051252,GO:0051253,GO:0060255,GO:0065007,GO:0071944,GO:0080090,GO:1902679,GO:…	-	-	-	-	-	-	-	-	-	-	Ovate	Likely	regulates multiple aspects of plant growth and development. In tomato, a member of this family (OFP1) was shown to regulate fruit firmness and sugar accumulation by affecting the expression of carbohydrate and cell wall metabolism.
YM20_BuStr	peak5	Vcev1_p0.Chr08.21205.mRNA	Vcev1_p0.Chr08	Vcev1	mRNA	21551548	21556190	.	+	.	Plant-specific TFIIB-related protein 1	Transcription initiation factor	-	K	GO:0000182,GO:0000976,GO:0000977,GO:0000979,GO:0000988,GO:0000990,GO:0000991,GO:0000993,GO:0001012,GO:0001046,GO:0001047,GO:0001067,GO:0001098,GO:0001099,GO:0001139,GO:0001173,GO:0001174,GO:0003674,GO:0003676,GO:0003677,GO:0003690,GO:0005488,GO:0005515,GO:0005575,GO:0005622,GO:0005623,GO:0005634,GO:0005737,GO:0006139,GO:0006351,GO:0006352,GO:0006355,GO:0006357,GO:0006366,GO:0006367,GO:0006725,GO:…	-	ko:K03124	ko03022,ko05169,ko05203,map03022,map05169,map05203	-	-	-	ko00000,ko00001,ko03021	-	-	-	TFIIB
YM20_BuStr	peak5	Vcev1_p0.Chr08.21206.mRNA	Vcev1_p0.Chr08	Vcev1	mRNA	21574560	21575642	.	+	.	F-box/LRR-repeat/kelch-repeat protein At1g11620	F-Box protein	-	S	-	-	-	-	-	-	-	-	-	-	-	F-box
YM20_BuStr	peak5	Vcev1_p0.Chr08.21207.mRNA	Vcev1_p0.Chr08	Vcev1	mRNA	21648059	21650259	.	+	.	Ribonuclease 3-like protein 2	Ribonuclease 3-like protein	-	A	GO:0003674,GO:0003676,GO:0003723,GO:0003824,GO:0004518,GO:0004519,GO:0004521,GO:0004525,GO:0004540,GO:0005488,GO:0005575,GO:0005622,GO:0005623,GO:0005634,GO:0005737,GO:0006139,GO:0006396,GO:0006725,GO:0006807,GO:0008150,GO:0008152,GO:0009892,GO:0009987,GO:0010033,GO:0010467,GO:0010468,GO:0010605,GO:0010608,GO:0010629,GO:0014070,GO:0016070,GO:0016246,GO:0016441,GO:0016442,GO:0016458,GO:0016787,GO:…	-	-	-	-	-	-	-	-	-	-	Ribonucleas_3_3,Ribonuclease_3,dsrm
YM20_BuStr	peak5	Vcev1_p0.Chr08.21208.mRNA.2	Vcev1_p0.Chr08	Vcev1	mRNA	21685327	21688883	.	+	.	non-specific serine/threonine protein kinase	Protein kinase domain	-	T	-	-	-	-	-	-	-	-	-	-	-	Pkinase_Tyr
YM20_BuStr	peak5	Vcev1_p0.Chr08.21208.mRNA.1	Vcev1_p0.Chr08	Vcev1	mRNA	21685953	21688883	.	+	.	non-specific serine/threonine protein kinase	Protein kinase domain	-	T	-	-	-	-	-	-	-	-	-	-	-	Pkinase_Tyr
YM20_BuStr	peak5	Vcev1_p0.Chr08.21209.mRNA	Vcev1_p0.Chr08	Vcev1	mRNA	21714005	21722707	.	+	.	U1 small nuclear ribonucleoprotein 70 kDa	U1 small nuclear ribonucleoprotein 70	-	A	GO:0000243,GO:0000375,GO:0000377,GO:0000398,GO:0003674,GO:0003676,GO:0003723,GO:0003729,GO:0005488,GO:0005575,GO:0005622,GO:0005623,GO:0005634,GO:0005681,GO:0005684,GO:0005685,GO:0006139,GO:0006396,GO:0006397,GO:0006725,GO:0006807,GO:0008150,GO:0008152,GO:0008380,GO:0009987,GO:0010467,GO:0016070,GO:0016071,GO:0017069,GO:0030532,GO:0030619,GO:0032991,GO:0034641,GO:0043170,GO:0043226,GO:0043227,GO:…	-	ko:K11093	ko03040,map03040	M00351	-	-	ko00000,ko00001,ko00002,ko03041	-	-	-	RRM_1,U1snRNP70_N
YM20_BuStr	peak5	Vcev1_p0.Chr08.21210.mRNA	Vcev1_p0.Chr08	Vcev1	mRNA	21732895	21745060	.	+	.	DECREASED DNA METHYLATION 1 family protein	ATP-dependent DNA helicase DDM1	-	K	GO:0000785,GO:0000786,GO:0003674,GO:0003678,GO:0003824,GO:0004003,GO:0004386,GO:0005575,GO:0005622,GO:0005623,GO:0005694,GO:0006139,GO:0006259,GO:0006325,GO:0006342,GO:0006344,GO:0006346,GO:0006349,GO:0006355,GO:0006725,GO:0006807,GO:0006996,GO:0008026,GO:0008094,GO:0008150,GO:0008152,GO:0009292,GO:0009294,GO:0009889,GO:0009890,GO:0009892,GO:0009893,GO:0009987,GO:0010468,GO:0010556,GO:0010558,GO:…	-	ko:K19001	-	-	-	-	ko00000,ko03036	-	-	-	Helicase_C,SNF2_N		formation, organization, stability and heritability of heterochromatin
YM20_BuStr	peak5	Vcev1_p0.Chr08.21211.mRNA	Vcev1_p0.Chr08	Vcev1	mRNA	21771299	21778944	.	+	.	Putative cholesterol monooxygenase (Side-chain-cleaving)	Cytochrome p450	-	Q	GO:0000902,GO:0001101,GO:0003674,GO:0003824,GO:0004497,GO:0005575,GO:0005622,GO:0005623,GO:0005737,GO:0005783,GO:0006629,GO:0006694,GO:0007154,GO:0007165,GO:0007275,GO:0008150,GO:0008152,GO:0008202,GO:0008395,GO:0008610,GO:0009058,GO:0009653,GO:0009719,GO:0009725,GO:0009741,GO:0009753,GO:0009755,GO:0009826,GO:0009867,GO:0009965,GO:0009987,GO:0010012,GO:0010016,GO:0010033,GO:0010268,GO:0010358,GO:…	-	ko:K09587	ko00905,ko01100,ko01110,map00905,map01100,map01110	M00371	R07430,R07445,R07452,R07453,R07454	RC00773	ko00000,ko00001,ko00002,ko00199,ko01000	-	-	-	p450
YM20_BuStr	peak5	Vcev1_p0.Chr08.21212.mRNA	Vcev1_p0.Chr08	Vcev1	mRNA	21808977	21817847	.	+	.	Succinate dehydrogenase [ubiquinone] flavoprotein subunit, mitochondrial	Flavoprotein (FP) subunit of succinate dehydrogenase (SDH) that is involved in complex II of the mitochondrial electron transport chain and is responsible for transferring electrons from succinate to ubiquinone (coenzyme Q)	SDH1-2	C	GO:0000104,GO:0000166,GO:0003674,GO:0003824,GO:0005488,GO:0005524,GO:0005575,GO:0005618,GO:0005622,GO:0005623,GO:0005737,GO:0005739,GO:0005740,GO:0005743,GO:0005746,GO:0005749,GO:0006082,GO:0006091,GO:0006099,GO:0006101,GO:0006119,GO:0006121,GO:0006139,GO:0006163,GO:0006725,GO:0006753,GO:0006793,GO:0006796,GO:0006807,GO:0008144,GO:0008150,GO:0008152,GO:0009055,GO:0009060,GO:0009061,GO:0009117,GO:…	1.3.5.1	ko:K00234	ko00020,ko00190,ko01100,ko01110,ko01120,ko01130,ko01200,ko04714,ko04932,ko05010,ko05012,ko05016,map00020,map00190,map01100,map01110,map01120,map01130,map01200,map04714,map04932,map05010,map05012,map05016	M00009,M00011,M00148	R02164	RC00045	ko00000,ko00001,ko00002,ko01000	-	-	-	FAD_binding_2,Succ_DH_flav_C
YM20_BuStr	peak5	Vcev1_p0.Chr08.21213.mRNA	Vcev1_p0.Chr08	Vcev1	mRNA	21828186	21828843	.	+	.	uncharacterized protein	-	-	-	-	-	-	-	-	-	-	-	-	-	-	-
YM20_BuStr	peak5	Vcev1_p0.Chr08.21214.mRNA	Vcev1_p0.Chr08	Vcev1	mRNA	21831960	21841638	.	-	.	Polyketide cyclase -like domain	SnoaL-like domain	-	S	-	-	-	-	-	-	-	-	-	-	-	NTF2,SnoaL_2
YM20_BuStr	peak5	Vcev1_p0.Chr08.21215.mRNA	Vcev1_p0.Chr08	Vcev1	mRNA	21864425	21876640	.	+	.	DECREASED DNA METHYLATION 1 family protein	ATP-dependent DNA helicase DDM1	-	K	GO:0000785,GO:0000786,GO:0003674,GO:0003678,GO:0003824,GO:0004003,GO:0004386,GO:0005575,GO:0005622,GO:0005623,GO:0005694,GO:0006139,GO:0006259,GO:0006325,GO:0006342,GO:0006344,GO:0006346,GO:0006349,GO:0006355,GO:0006725,GO:0006807,GO:0006996,GO:0008026,GO:0008094,GO:0008150,GO:0008152,GO:0009292,GO:0009294,GO:0009889,GO:0009890,GO:0009892,GO:0009893,GO:0009987,GO:0010468,GO:0010556,GO:0010558,GO:…	-	ko:K19001	-	-	-	-	ko00000,ko03036	-	-	-	Helicase_C,SNF2_N
YM20_BuStr	peak5	Vcev1_p0.Chr08.21216.mRNA	Vcev1_p0.Chr08	Vcev1	mRNA	21901473	21909919	.	+	.	Steroid 22-alpha-hydroxylase	Cytochrome p450	-	Q	GO:0000902,GO:0001101,GO:0003674,GO:0003824,GO:0004497,GO:0005575,GO:0005622,GO:0005623,GO:0005737,GO:0005783,GO:0006629,GO:0006694,GO:0007154,GO:0007165,GO:0007275,GO:0008150,GO:0008152,GO:0008202,GO:0008395,GO:0008610,GO:0009058,GO:0009653,GO:0009719,GO:0009725,GO:0009741,GO:0009753,GO:0009755,GO:0009826,GO:0009867,GO:0009965,GO:0009987,GO:0010012,GO:0010016,GO:0010033,GO:0010268,GO:0010358,GO:…	-	ko:K09587	ko00905,ko01100,ko01110,map00905,map01100,map01110	M00371	R07430,R07445,R07452,R07453,R07454	RC00773	ko00000,ko00001,ko00002,ko00199,ko01000	-	-	-	p450
YM20_BuStr	peak5	Vcev1_p0.Chr08.21217.mRNA	Vcev1_p0.Chr08	Vcev1	mRNA	21939266	21949155	.	+	.	Succinate dehydrogenase [ubiquinone] flavoprotein subunit, mitochondrial	Flavoprotein (FP) subunit of succinate dehydrogenase (SDH) that is involved in complex II of the mitochondrial electron transport chain and is responsible for transferring electrons from succinate to ubiquinone (coenzyme Q)	SDH1-2	C	GO:0000104,GO:0000166,GO:0003674,GO:0003824,GO:0005488,GO:0005524,GO:0005575,GO:0005618,GO:0005622,GO:0005623,GO:0005737,GO:0005739,GO:0005740,GO:0005743,GO:0005746,GO:0005749,GO:0006082,GO:0006091,GO:0006099,GO:0006101,GO:0006119,GO:0006121,GO:0006139,GO:0006163,GO:0006725,GO:0006753,GO:0006793,GO:0006796,GO:0006807,GO:0008144,GO:0008150,GO:0008152,GO:0009055,GO:0009060,GO:0009061,GO:0009117,GO:…	1.3.5.1	ko:K00234	ko00020,ko00190,ko01100,ko01110,ko01120,ko01130,ko01200,ko04714,ko04932,ko05010,ko05012,ko05016,map00020,map00190,map01100,map01110,map01120,map01130,map01200,map04714,map04932,map05010,map05012,map05016	M00009,M00011,M00148	R02164	RC00045	ko00000,ko00001,ko00002,ko01000	-	-	-	FAD_binding_2,Succ_DH_flav_C
YM20_BuStr	peak5	Vcev1_p0.Chr08.21218.mRNA	Vcev1_p0.Chr08	Vcev1	mRNA	21961896	21962569	.	+	.	Late embryogenesis abundant protein	-	-	-	-	-	-	-	-	-	-	-	-	-	-	-
YM20_BuStr	peak5	Vcev1_p0.Chr08.21219.mRNA	Vcev1_p0.Chr08	Vcev1	mRNA	21965397	21978440	.	-	.	Polyketide cyclase -like domain	SnoaL-like domain	-	S	-	-	-	-	-	-	-	-	-	-	-	NTF2,SnoaL_2
YM20_BuStr	peak5	Vcev1_p0.Chr08.21220.mRNA	Vcev1_p0.Chr08	Vcev1	mRNA	21996261	22004505	.	+	.	Far upstream element-binding protein 3	Far upstream element-binding protein	-	A	GO:0000976,GO:0000977,GO:0000978,GO:0000981,GO:0000982,GO:0000987,GO:0001012,GO:0001067,GO:0001077,GO:0001228,GO:0003674,GO:0003676,GO:0003677,GO:0003690,GO:0003700,GO:0005488,GO:0005575,GO:0005622,GO:0005623,GO:0005634,GO:0005737,GO:0006139,GO:0006351,GO:0006355,GO:0006357,GO:0006366,GO:0006725,GO:0006807,GO:0008150,GO:0008152,GO:0009058,GO:0009059,GO:0009889,GO:0009891,GO:0009893,GO:0009987,GO:…	-	ko:K13210	-	-	-	-	ko00000,ko03019,ko03041	-	-	-	KH_1
YM20_BuStr	peak5	Vcev1_p0.Chr08.21221.mRNA	Vcev1_p0.Chr08	Vcev1	mRNA	22011938	22043421	.	+	.	Shoot gravitropism 2	phospholipase	-	IU	GO:0003674,GO:0003824,GO:0004620,GO:0004806,GO:0005575,GO:0005622,GO:0005623,GO:0005737,GO:0005793,GO:0005794,GO:0005798,GO:0005801,GO:0005815,GO:0005829,GO:0005856,GO:0006810,GO:0006888,GO:0008150,GO:0012505,GO:0015630,GO:0016192,GO:0016298,GO:0016787,GO:0016788,GO:0030134,GO:0030135,GO:0031410,GO:0031982,GO:0043226,GO:0043227,GO:0043228,GO:0043229,GO:0043231,GO:0043232,GO:0044422,GO:0044424,GO:…	-	-	-	-	-	-	-	-	-	-	DDHD		vacuolar formation or function, gravitropism
YM20_BuStr	peak5	Vcev1_p0.Chr08.21222.mRNA	Vcev1_p0.Chr08	Vcev1	mRNA	22050711	22051001	.	+	.	Succinate dehydrogenase assembly factor 1, mitochondrial	Belongs to the complex I LYR family	-	S	-	-	ko:K18167	-	-	-	-	ko00000,ko03029	-	-	-	Complex1_LYR
YM20_BuStr	peak5	Vcev1_p0.Chr08.21223.mRNA	Vcev1_p0.Chr08	Vcev1	mRNA	22069621	22073175	.	+	.	Protein PARTING DANCERS	-	-	-	GO:0000003,GO:0000018,GO:0000280,GO:0000712,GO:0003006,GO:0006139,GO:0006259,GO:0006310,GO:0006725,GO:0006807,GO:0006996,GO:0007049,GO:0007059,GO:0007127,GO:0007131,GO:0007140,GO:0007275,GO:0007276,GO:0008150,GO:0008152,GO:0009555,GO:0009893,GO:0009987,GO:0010520,GO:0010564,GO:0010604,GO:0010638,GO:0010845,GO:0016043,GO:0019219,GO:0019222,GO:0019953,GO:0022402,GO:0022412,GO:0022414,GO:0031323,GO:…	-	-	-	-	-	-	-	-	-	-	HHH_2,HHH_5		Required for chromosome segregation during meiosis
YM20_BuStr	peak5	Vcev1_p0.Chr08.21224.mRNA	Vcev1_p0.Chr08	Vcev1	mRNA	22076260	22085547	.	-	.	Organic cation/carnitine transporter 7	Organic cation carnitine transporter	-	C	-	-	-	-	-	-	-	-	-	-	-	MFS_1,Sugar_tr
YM20_BuStr	peak5	Vcev1_p0.Chr08.21225.mRNA	Vcev1_p0.Chr08	Vcev1	mRNA	22175787	22181435	.	+	.	DUF59 domain-containing protein	MIP18 family protein At1g68310-like	-	S	-	-	-	-	-	-	-	-	-	-	-	FeS_assembly_P
YM20_BuStr	peak5	Vcev1_p0.Chr08.21226.mRNA	Vcev1_p0.Chr08	Vcev1	mRNA	22185539	22190307	.	+	.	Putative dentin sialophosphoprotein-like	NA	NA	NA	NA	NA	NA	NA	NA	NA	NA	NA	NA	NA	NA	NA
YM20_BuStr	peak5	Vcev1_p0.Chr08.21227.mRNA	Vcev1_p0.Chr08	Vcev1	mRNA	22192985	22193797	.	-	.	Pyridine nucleotide-disulfide oxidoreductase domain-containing protein 2-like isoform X1	Protein N-lysine methyltransferase	-	A	-	-	ko:K21805	-	-	-	-	ko00000,ko01000,ko03110	-	-	-	Methyltransf_16
YM20_BuStr	peak5	Vcev1_p0.Chr08.21228.mRNA	Vcev1_p0.Chr08	Vcev1	mRNA	22223723	22225458	.	-	.	Integrase	NA	NA	NA	NA	NA	NA	NA	NA	NA	NA	NA	NA	NA	NA	NA
YM20_BuStr	peak5	Vcev1_p0.Chr08.21229.mRNA	Vcev1_p0.Chr08	Vcev1	mRNA	22231207	22232229	.	-	.	NA	-	-	-	-	-	-	-	-	-	-	-	-	-	-	-
YM20_BuStr	peak5	Vcev1_p0.Chr08.21230.mRNA	Vcev1_p0.Chr08	Vcev1	mRNA	22287323	22288345	.	-	.	NA	-	-	-	-	-	-	-	-	-	-	-	-	-	-	-
YM20_BuStr	peak5	Vcev1_p0.Chr08.21231.mRNA	Vcev1_p0.Chr08	Vcev1	mRNA	22308790	22313248	.	+	.	7-methyl-GTP pyrophosphatase isoform X5	Maf-like protein	-	D	-	-	ko:K06287	-	-	-	-	ko00000	-	-	-	Maf
YM20_BuStr	peak5	Vcev1_p0.Chr08.21232.mRNA	Vcev1_p0.Chr08	Vcev1	mRNA	22316809	22327718	.	-	.	Leucine-rich repeat extensin-like protein 2 isoform X1	BEST Arabidopsis thaliana protein match is hydroxyproline-rich glycoprotein family protein (TAIR AT3G56590.2)	-	S	-	-	-	-	-	-	-	-	-	-	-	-	Maybe	Modulates cell morphogenesis by regulating cell wall formation and assembly. Plant cell wall protein superfamily.
YM20_BuStr	peak5	Vcev1_p0.Chr08.21233.mRNA	Vcev1_p0.Chr08	Vcev1	mRNA	22363332	22371115	.	-	.	ADP-ribosylation factor-like protein 2	Belongs to the small GTPase superfamily. Arf family	-	U	GO:0000003,GO:0000166,GO:0001882,GO:0001883,GO:0003006,GO:0003674,GO:0005488,GO:0005525,GO:0007021,GO:0007275,GO:0007349,GO:0008150,GO:0009553,GO:0009558,GO:0009561,GO:0009653,GO:0009790,GO:0009791,GO:0009793,GO:0009888,GO:0009960,GO:0009987,GO:0010154,GO:0016043,GO:0017076,GO:0019001,GO:0022414,GO:0022607,GO:0032501,GO:0032502,GO:0032549,GO:0032550,GO:0032553,GO:0032555,GO:0032561,GO:0034622,GO:…	-	ko:K07943	-	-	-	-	ko00000,ko03036,ko04031	-	-	-	Arf		microtubule biogenesis
YM20_BuStr	peak5	Vcev1_p0.Chr08.21234.mRNA	Vcev1_p0.Chr08	Vcev1	mRNA	22414533	22416100	.	-	.	UPF0426 protein, chloroplastic	UPF0426 protein At1g28150	-	S	GO:0005575,GO:0005622,GO:0005623,GO:0005737,GO:0009507,GO:0009532,GO:0009536,GO:0009570,GO:0010287,GO:0043226,GO:0043227,GO:0043229,GO:0043231,GO:0044422,GO:0044424,GO:0044434,GO:0044435,GO:0044444,GO:0044446,GO:0044464	-	-	-	-	-	-	-	-	-	-	-
YM20_BuStr	peak5	Vcev1_p0.Chr08.21235.mRNA	Vcev1_p0.Chr08	Vcev1	mRNA	22426330	22433921	.	-	.	ADP-ribosylation factor-like protein 2	Belongs to the small GTPase superfamily. Arf family	-	U	GO:0000003,GO:0000166,GO:0001882,GO:0001883,GO:0003006,GO:0003674,GO:0005488,GO:0005525,GO:0007021,GO:0007275,GO:0007349,GO:0008150,GO:0009553,GO:0009558,GO:0009561,GO:0009653,GO:0009790,GO:0009791,GO:0009793,GO:0009888,GO:0009960,GO:0009987,GO:0010154,GO:0016043,GO:0017076,GO:0019001,GO:0022414,GO:0022607,GO:0032501,GO:0032502,GO:0032549,GO:0032550,GO:0032553,GO:0032555,GO:0032561,GO:0034622,GO:…	-	ko:K07943	-	-	-	-	ko00000,ko03036,ko04031	-	-	-	Arf
YM20_BuStr	peak5	Vcev1_p0.Chr08.21236.mRNA	Vcev1_p0.Chr08	Vcev1	mRNA	22450884	22456499	.	+	.	Endonuclease	NA	NA	NA	NA	NA	NA	NA	NA	NA	NA	NA	NA	NA	NA	NA
YM20_BuStr	peak5	Vcev1_p0.Chr08.21237.mRNA	Vcev1_p0.Chr08	Vcev1	mRNA	22468248	22475335	.	+	.	Putative acylglycerol lipase	epoxide hydrolase	-	S	-	-	-	-	-	-	-	-	-	-	-	Abhydrolase_1
YM20_BuStr	peak6	Vcev1_p0.Chr08.21309.mRNA	Vcev1_p0.Chr08	Vcev1	mRNA	25217360	25228056	.	+	.	Plastid division protein CDP1, chloroplastic	Plastid division protein CDP1	-	S	GO:0003674,GO:0005488,GO:0005515,GO:0005575,GO:0005622,GO:0005623,GO:0005737,GO:0006996,GO:0008150,GO:0009507,GO:0009526,GO:0009528,GO:0009536,GO:0009657,GO:0009658,GO:0009987,GO:0010020,GO:0016020,GO:0016043,GO:0019866,GO:0031090,GO:0031967,GO:0031975,GO:0042170,GO:0043226,GO:0043227,GO:0043229,GO:0043231,GO:0043572,GO:0043621,GO:0044422,GO:0044424,GO:0044435,GO:0044444,GO:0044446,GO:0044464,GO:…	6.2.1.4,6.2.1.5	ko:K01899	ko00020,ko00640,ko01100,ko01110,ko01120,ko01130,ko01200,map00020,map00640,map01100,map01110,map01120,map01130,map01200	M00009,M00011	R00432,R00727	RC00004,RC00014	ko00000,ko00001,ko00002,ko01000	-	-	-	DUF4101		chloroplast division site placement
YM20_BuStr	peak6	Vcev1_p0.Chr08.21310.mRNA	Vcev1_p0.Chr08	Vcev1	mRNA	25235501	25236619	.	+	.	RING-type E3 ubiquitin transferase	E3 ubiquitin-protein ligase	-	O	GO:0000209,GO:0003674,GO:0003824,GO:0004842,GO:0006464,GO:0006508,GO:0006511,GO:0006807,GO:0008150,GO:0008152,GO:0009056,GO:0009057,GO:0009987,GO:0010498,GO:0016567,GO:0016740,GO:0019538,GO:0019787,GO:0019941,GO:0030163,GO:0032446,GO:0036211,GO:0043161,GO:0043170,GO:0043412,GO:0043632,GO:0044237,GO:0044238,GO:0044248,GO:0044257,GO:0044260,GO:0044265,GO:0044267,GO:0051603,GO:0061630,GO:0061659,GO:…	2.3.2.27	ko:K11982	-	-	-	-	ko00000,ko01000,ko04121,ko04131	-	-	-	zf-RING_2,zinc_ribbon_9	Maybe	E3 ligase genes may function in the regulation of peach and banana ripening. Differential expression found among peach cultivars with different types of fruit softening (melting flesh and stony hard)	doi.org/10.1186/s12864-019-6258-0
YM20_BuStr	peak6	Vcev1_p0.Chr08.21311.mRNA	Vcev1_p0.Chr08	Vcev1	mRNA	25247732	25248586	.	-	.	Phytolongin Phyl1.1	Belongs to the synaptobrevin family	-	S	GO:0000149,GO:0003674,GO:0005484,GO:0005488,GO:0005515,GO:0005575,GO:0005622,GO:0005623,GO:0005737,GO:0005886,GO:0006810,GO:0006887,GO:0006906,GO:0006996,GO:0008150,GO:0009987,GO:0016020,GO:0016043,GO:0016050,GO:0016192,GO:0031201,GO:0032940,GO:0032991,GO:0044424,GO:0044425,GO:0044444,GO:0044464,GO:0046903,GO:0048284,GO:0051179,GO:0051234,GO:0061024,GO:0061025,GO:0071840,GO:0071944,GO:0090174,GO:…	-	-	-	-	-	-	-	-	-	-	Longin		membrane-trafficking machinery.
YM20_BuStr	peak6	Vcev1_p0.Chr08.21312.mRNA	Vcev1_p0.Chr08	Vcev1	mRNA	25263839	25287165	.	+	.	BRO1 domain-containing protein	BRO1-like domain	-	S	-	-	-	-	-	-	-	-	-	-	-	BRO1
YM20_BuStr	peak6	Vcev1_p0.Chr08.21313.mRNA	Vcev1_p0.Chr08	Vcev1	mRNA	25294780	25304460	.	+	.	DUF1308 domain-containing protein (Fragment)	NA	NA	NA	NA	NA	NA	NA	NA	NA	NA	NA	NA	NA	NA	NA
YM20_BuStr	peak6	Vcev1_p0.Chr08.21314.mRNA	Vcev1_p0.Chr08	Vcev1	mRNA	25313375	25314163	.	-	.	Late embryogenesis abundant protein LEA-2 subgroup domain-containing protein	Late embryogenesis abundant protein	-	S	-	-	-	-	-	-	-	-	-	-	-	LEA_2
YM20_BuStr	peak6	Vcev1_p0.Chr08.21315.mRNA	Vcev1_p0.Chr08	Vcev1	mRNA	25315622	25332237	.	-	.	Protein N-lysine methyltransferase METTL21A	Protein N-lysine methyltransferase	-	A	-	-	ko:K21804	-	-	-	-	ko00000,ko01000,ko03110	-	-	-	Methyltransf_16
YM20_BuStr	peak6	Vcev1_p0.Chr08.21316.mRNA	Vcev1_p0.Chr08	Vcev1	mRNA	25320304	25320633	.	-	.	Putative mitochondrial protein (Fragment)	transposition, RNA-mediated	-	L	-	-	-	-	-	-	-	-	-	-	-	-
YM20_BuStr	peak7	Vcev1_p0.Chr08.21421.mRNA	Vcev1_p0.Chr08	Vcev1	mRNA	30843488	30873562	.	+	.	RanBP2-type domain-containing protein	histone deacetylase 15	-	B	-	3.5.1.98	ko:K11407	ko05034,ko05165,ko05203,map05034,map05165,map05203	-	-	-	ko00000,ko00001,ko01000,ko01009,ko03019,ko03036,ko04131	-	-	-	Hist_deacetyl	Likely	histone deacetylases are recruited and form a complex that targets CW genes, plus ethylene biosynthetic genes, repressing ripening related genes	doi.org/10.1111/jipb.13316; doi.org/10.1016/j.plantsci.2017.09.013
YM20_BuStr	peak7	Vcev1_p0.Chr08.21422.mRNA	Vcev1_p0.Chr08	Vcev1	mRNA	30875097	30876584	.	-	.	Transcription factor MYBS1	transcription factor	-	K	-	-	-	-	-	-	-	-	-	-	-	Myb_DNA-binding		mobilization of nutrient reserves
YM20_BuStr	peak7	Vcev1_p0.Chr08.21423.mRNA	Vcev1_p0.Chr08	Vcev1	mRNA	30931192	30940441	.	-	.	Tripartite DENN domain	Stabilization of polarity axis	-	S	-	-	-	-	-	-	-	-	-	-	-	SPA
YM20_BuStr	peak7	Vcev1_p0.Chr08.21424.mRNA.1	Vcev1_p0.Chr08	Vcev1	mRNA	30989272	31010244	.	-	.	Transmembrane Fragile-X-F-associated protein	Transmembrane Fragile-X-F protein	-	O	GO:0005575,GO:0005622,GO:0005623,GO:0005737,GO:0044424,GO:0044464	-	-	-	-	-	-	-	-	-	-	Tmemb_185A,zf-C3HC4_3
YM20_BuStr	peak7	Vcev1_p0.Chr08.21424.mRNA.2	Vcev1_p0.Chr08	Vcev1	mRNA	30989272	31010262	.	-	.	Transmembrane Fragile-X-F-associated protein	Transmembrane Fragile-X-F protein	-	O	GO:0005575,GO:0005622,GO:0005623,GO:0005737,GO:0044424,GO:0044464	-	-	-	-	-	-	-	-	-	-	Tmemb_185A,zf-C3HC4_3
YM20_BuStr	peak7	Vcev1_p0.Chr08.21425.mRNA	Vcev1_p0.Chr08	Vcev1	mRNA	31003338	31003847	.	+	.	NA	NA	NA	NA	NA	NA	NA	NA	NA	NA	NA	NA	NA	NA	NA	NA
YM20_BuStr	peak8	Vcev1_p0.Chr11.28539.mRNA.1	Vcev1_p0.Chr11	Vcev1	mRNA	5897849	5901068	.	-	.	PHD finger protein ALFIN-LIKE	PHD finger protein	-	C	-	-	-	-	-	-	-	-	-	-	-	Alfin,PHD		mark transcription start sites of virtually all active genes
YM20_BuStr	peak8	Vcev1_p0.Chr11.28539.mRNA.2	Vcev1_p0.Chr11	Vcev1	mRNA	5897849	5901068	.	-	.	PHD finger protein ALFIN-LIKE	Alfin	-	S	-	-	-	-	-	-	-	-	-	-	-	Alfin,PHD		mark transcription start sites of virtually all active genes
YM20_BuStr	peak8	Vcev1_p0.Chr11.28540.mRNA	Vcev1_p0.Chr11	Vcev1	mRNA	5905504	5906706	.	-	.	Wall-associated receptor kinase-like 16	Wall-associated receptor kinase	-	T	-	-	-	-	-	-	-	-	-	-	-	EGF,EGF_CA,GUB_WAK_bind,Pkinase,Pkinase_Tyr,WAK	Likely	signaling receptor of extracellular matrix component. Pectin receptor. QTL and expression in grapes with different textures.	doi.org/10.1093/hr/uhad226
YM20_BuStr	peak8	Vcev1_p0.Chr11.28541.mRNA	Vcev1_p0.Chr11	Vcev1	mRNA	5912690	5913379	.	-	.	Wall-associated receptor kinase galacturonan-binding domain-containing protein	NA	NA	NA	NA	NA	NA	NA	NA	NA	NA	NA	NA	NA	NA	NA	Likely	signaling receptor of extracellular matrix component. Pectin receptor. QTL and expression in grapes with different textures.	doi.org/10.1093/hr/uhad226
YM20_BuStr	peak8	Vcev1_p0.Chr11.28542.mRNA	Vcev1_p0.Chr11	Vcev1	mRNA	5915818	5921774	.	-	.	Wall-associated receptor kinase-like 16	Wall-associated receptor kinase	-	T	-	-	-	-	-	-	-	-	-	-	-	EGF,EGF_CA,GUB_WAK_bind,Pkinase,Pkinase_Tyr,WAK	Likely	signaling receptor of extracellular matrix component. Pectin receptor. QTL and expression in grapes with different textures.	doi.org/10.1093/hr/uhad226
YM20_BuStr	peak8	Vcev1_p0.Chr11.28543.mRNA	Vcev1_p0.Chr11	Vcev1	mRNA	5936420	5940780	.	-	.	Nuclear transcription factor Y subunit	Nuclear transcription factor Y subunit	-	K	GO:0003674,GO:0003700,GO:0006355,GO:0008150,GO:0009889,GO:0010468,GO:0010556,GO:0019219,GO:0019222,GO:0031323,GO:0031326,GO:0050789,GO:0050794,GO:0051171,GO:0051252,GO:0060255,GO:0065007,GO:0080090,GO:0140110,GO:1903506,GO:2000112,GO:2001141	-	ko:K08064	ko04612,ko05152,map04612,map05152	-	-	-	ko00000,ko00001,ko03000	-	-	-	CBFB_NFYA
YM20_BuStr	peak8	Vcev1_p0.Chr11.28544.mRNA	Vcev1_p0.Chr11	Vcev1	mRNA	5954780	5961171	.	-	.	PDAT	Phospholipid diacylglycerol acyltransferase	-	I	GO:0003674,GO:0003824,GO:0005575,GO:0005622,GO:0005623,GO:0005737,GO:0005773,GO:0005783,GO:0006629,GO:0006638,GO:0006639,GO:0006641,GO:0008080,GO:0008150,GO:0008152,GO:0008610,GO:0009058,GO:0009987,GO:0012505,GO:0016407,GO:0016410,GO:0016740,GO:0016746,GO:0016747,GO:0019432,GO:0043226,GO:0043227,GO:0043229,GO:0043231,GO:0044237,GO:0044238,GO:0044249,GO:0044255,GO:0044424,GO:0044444,GO:0044464,GO:…	2.3.1.158	ko:K00679	ko00561,map00561	-	R05333	RC00037,RC00041	ko00000,ko00001,ko01000	-	-	-	LCAT		Triacylglycerol formation
YM20_BuStr	peak8	Vcev1_p0.Chr11.28545.mRNA	Vcev1_p0.Chr11	Vcev1	mRNA	5968369	5972862	.	+	.	BRX domain-containing protein	Protein Brevis radix-like	-	S	-	-	-	-	-	-	-	-	-	-	-	BRX,BRX_N		regulator of cell proliferation and elongation in the root
YM20_BuStr	peak8	Vcev1_p0.Chr11.28546.mRNA	Vcev1_p0.Chr11	Vcev1	mRNA	5977129	5982266	.	+	.	Nitrilase/cyanide hydratase and apolipoprotein N-acyltransferase family protein (Fragment)	Carbon-nitrogen hydrolase	-	E	-	3.5.1.3	ko:K13566	ko00250,map00250	-	R00269,R00348	RC00010	ko00000,ko00001,ko01000	-	-	-	CN_hydrolase
YM20_BuStr	peak8	Vcev1_p0.Chr11.28547.mRNA	Vcev1_p0.Chr11	Vcev1	mRNA	5985095	5990202	.	+	.	Nitrilase/cyanide hydratase and apolipoprotein N-acyltransferase family protein (Fragment)	Carbon-nitrogen hydrolase	-	E	-	3.5.1.3	ko:K13566	ko00250,map00250	-	R00269,R00348	RC00010	ko00000,ko00001,ko01000	-	-	-	CN_hydrolase
YM20_BuStr	peak8	Vcev1_p0.Chr11.28548.mRNA	Vcev1_p0.Chr11	Vcev1	mRNA	5991780	5995632	.	+	.	Vacuolar protein sorting-associated protein 2 homolog 1	Belongs to the SNF7 family	-	U	GO:0000815,GO:0005575,GO:0005622,GO:0005623,GO:0005737,GO:0005768,GO:0005770,GO:0005771,GO:0006810,GO:0006900,GO:0006996,GO:0007032,GO:0008104,GO:0008150,GO:0009987,GO:0010008,GO:0010256,GO:0012505,GO:0015031,GO:0015833,GO:0016020,GO:0016043,GO:0016050,GO:0016192,GO:0031090,GO:0031410,GO:0031982,GO:0032991,GO:0033036,GO:0036452,GO:0042886,GO:0043226,GO:0043227,GO:0043229,GO:0044422,GO:0044424,GO:…	-	ko:K12191	ko04144,ko04217,map04144,map04217	M00412	-	-	ko00000,ko00001,ko00002,ko04131,ko04147	-	-	-	Snf7
YM20_BuStr	peak8	Vcev1_p0.Chr11.28549.mRNA	Vcev1_p0.Chr11	Vcev1	mRNA	5998196	6002310	.	+	.	Mechanosensitive ion channel protein	Mechanosensitive ion channel protein	-	M	GO:0000302,GO:0003674,GO:0005215,GO:0005575,GO:0005623,GO:0005886,GO:0006810,GO:0006811,GO:0006820,GO:0006950,GO:0006979,GO:0007275,GO:0007568,GO:0008150,GO:0008219,GO:0008381,GO:0009581,GO:0009582,GO:0009605,GO:0009612,GO:0009628,GO:0009987,GO:0010150,GO:0012501,GO:0015267,GO:0016020,GO:0022803,GO:0022836,GO:0022857,GO:0032501,GO:0032502,GO:0033554,GO:0034599,GO:0034614,GO:0036473,GO:0042221,GO:…	-	ko:K22048	-	-	-	-	ko00000,ko02000	1.A.23.4	-	-	MS_channel,PsbX		opens in response to stretch forces in the membrane lipid bilayer
YM20_BuStr	peak8	Vcev1_p0.Chr11.28550.mRNA.1	Vcev1_p0.Chr11	Vcev1	mRNA	6017668	6023097	.	+	.	Mechanosensitive ion channel protein	Mechanosensitive ion channel protein	-	M	GO:0000302,GO:0003674,GO:0005215,GO:0005575,GO:0005623,GO:0005886,GO:0006810,GO:0006811,GO:0006820,GO:0006950,GO:0006979,GO:0007275,GO:0007568,GO:0008150,GO:0008219,GO:0008381,GO:0009581,GO:0009582,GO:0009605,GO:0009612,GO:0009628,GO:0009987,GO:0010150,GO:0012501,GO:0015267,GO:0016020,GO:0022803,GO:0022836,GO:0022857,GO:0032501,GO:0032502,GO:0033554,GO:0034599,GO:0034614,GO:0036473,GO:0042221,GO:…	-	ko:K22048	-	-	-	-	ko00000,ko02000	1.A.23.4	-	-	MS_channel,PsbX		opens in response to stretch forces in the membrane lipid bilayer
YM20_BuStr	peak8	Vcev1_p0.Chr11.28550.mRNA.2	Vcev1_p0.Chr11	Vcev1	mRNA	6017695	6023097	.	+	.	Mechanosensitive ion channel protein	Mechanosensitive ion channel protein	-	M	GO:0000302,GO:0003674,GO:0005215,GO:0005575,GO:0005623,GO:0005886,GO:0006810,GO:0006811,GO:0006820,GO:0006950,GO:0006979,GO:0007275,GO:0007568,GO:0008150,GO:0008219,GO:0008381,GO:0009581,GO:0009582,GO:0009605,GO:0009612,GO:0009628,GO:0009987,GO:0010150,GO:0012501,GO:0015267,GO:0016020,GO:0022803,GO:0022836,GO:0022857,GO:0032501,GO:0032502,GO:0033554,GO:0034599,GO:0034614,GO:0036473,GO:0042221,GO:…	-	ko:K22048	-	-	-	-	ko00000,ko02000	1.A.23.4	-	-	MS_channel,PsbX		opens in response to stretch forces in the membrane lipid bilayer
YM20_BuStr	peak8	Vcev1_p0.Chr11.28551.mRNA	Vcev1_p0.Chr11	Vcev1	mRNA	6024562	6024849	.	-	.	NA	NA	NA	NA	NA	NA	NA	NA	NA	NA	NA	NA	NA	NA	NA	NA
YM20_BuStr	peak8	Vcev1_p0.Chr11.28552.mRNA	Vcev1_p0.Chr11	Vcev1	mRNA	6024590	6024931	.	+	.	Ultraviolet-B-repressible protein	Photosystem II reaction centre X protein (PsbX)	-	S	-	-	-	-	-	-	-	-	-	-	-	PsbX
YM20_BuStr	peak8	Vcev1_p0.Chr11.28553.mRNA	Vcev1_p0.Chr11	Vcev1	mRNA	6026394	6029038	.	-	.	KH type-2 domain-containing protein	Belongs to the universal ribosomal protein uS3 family	-	J	GO:0000702,GO:0002181,GO:0003674,GO:0003676,GO:0003677,GO:0003684,GO:0003735,GO:0003824,GO:0005198,GO:0005488,GO:0005575,GO:0005622,GO:0005623,GO:0005634,GO:0005730,GO:0005737,GO:0005829,GO:0005840,GO:0005911,GO:0006139,GO:0006259,GO:0006281,GO:0006412,GO:0006518,GO:0006725,GO:0006807,GO:0006950,GO:0006970,GO:0006974,GO:0008150,GO:0008152,GO:0008534,GO:0009058,GO:0009059,GO:0009506,GO:0009628,GO:…	-	ko:K02985	ko03010,map03010	M00177	-	-	br01610,ko00000,ko00001,ko00002,ko03011	-	-	-	KH_2,Ribosomal_S3_C
YM20_BuStr	peak8	Vcev1_p0.Chr11.28554.mRNA	Vcev1_p0.Chr11	Vcev1	mRNA	6041239	6041580	.	-	.	Protein EARLY FLOWERING 4 domain-containing protein	ELF4-Like	-	S	-	-	-	-	-	-	-	-	-	-	-	DUF1313
YM20_BuStr	peak8	Vcev1_p0.Chr11.28555.mRNA	Vcev1_p0.Chr11	Vcev1	mRNA	6053958	6054785	.	+	.	Stress-response A/B barrel domain-containing protein	Stress responsive A/B Barrel Domain	-	S	GO:0001101,GO:0002376,GO:0005575,GO:0005622,GO:0005623,GO:0005737,GO:0005777,GO:0005829,GO:0006950,GO:0006952,GO:0006955,GO:0008150,GO:0009507,GO:0009532,GO:0009536,GO:0009570,GO:0009605,GO:0009607,GO:0009620,GO:0009719,GO:0009725,GO:0009753,GO:0009814,GO:0009817,GO:0010033,GO:0042221,GO:0042579,GO:0043207,GO:0043226,GO:0043227,GO:0043229,GO:0043231,GO:0044422,GO:0044424,GO:0044434,GO:0044435,GO:…	-	ko:K13346	ko04146,map04146	-	-	-	ko00000,ko00001,ko04121	3.A.20.1	-	-	Dabb
YM20_BuStr	peak8	Vcev1_p0.Chr11.28556.mRNA	Vcev1_p0.Chr11	Vcev1	mRNA	6070120	6070806	.	+	.	Stress-response A/B barrel domain-containing protein	Stress responsive A/B Barrel Domain	-	S	GO:0001101,GO:0002376,GO:0005575,GO:0005622,GO:0005623,GO:0005737,GO:0005777,GO:0005829,GO:0006950,GO:0006952,GO:0006955,GO:0008150,GO:0009507,GO:0009532,GO:0009536,GO:0009570,GO:0009605,GO:0009607,GO:0009620,GO:0009719,GO:0009725,GO:0009753,GO:0009814,GO:0009817,GO:0010033,GO:0042221,GO:0042579,GO:0043207,GO:0043226,GO:0043227,GO:0043229,GO:0043231,GO:0044422,GO:0044424,GO:0044434,GO:0044435,GO:…	-	ko:K13346	ko04146,map04146	-	-	-	ko00000,ko00001,ko04121	3.A.20.1	-	-	Dabb
YM20_BuStr	peak9	Vcev1_p0.Chr11.28838.mRNA	Vcev1_p0.Chr11	Vcev1	mRNA	9444552	9447903	.	-	.	Ketosynthase (KS) domain-containing protein	Belongs to the beta-ketoacyl-ACP synthases family	-	IQ	-	2.3.1.179	ko:K09458	ko00061,ko00780,ko01100,ko01212,map00061,map00780,map01100,map01212	M00083,M00572	R04355,R04726,R04952,R04957,R04960,R04963,R04968,R07762,R10115,R10119	RC00039,RC02728,RC02729,RC02888	ko00000,ko00001,ko00002,ko01000,ko01004	-	-	-	Ketoacyl-synt_C,ketoacyl-synt		condensation reaction of fatty acid synthesis
YM20_BuStr	peak9	Vcev1_p0.Chr11.28839.mRNA	Vcev1_p0.Chr11	Vcev1	mRNA	9460080	9465871	.	-	.	3-oxoacyl-[acyl-carrier-protein] synthase	Belongs to the beta-ketoacyl-ACP synthases family	-	IQ	-	2.3.1.179	ko:K09458	ko00061,ko00780,ko01100,ko01212,map00061,map00780,map01100,map01212	M00083,M00572	R04355,R04726,R04952,R04957,R04960,R04963,R04968,R07762,R10115,R10119	RC00039,RC02728,RC02729,RC02888	ko00000,ko00001,ko00002,ko01000,ko01004	-	-	-	Ketoacyl-synt_C,ketoacyl-synt		condensation reaction of fatty acid synthesis
YM20_BuStr	peak9	Vcev1_p0.Chr11.28840.mRNA	Vcev1_p0.Chr11	Vcev1	mRNA	9469054	9473925	.	-	.	3-oxoacyl-[acyl-carrier-protein] synthase	Belongs to the beta-ketoacyl-ACP synthases family	-	IQ	-	2.3.1.179	ko:K09458	ko00061,ko00780,ko01100,ko01212,map00061,map00780,map01100,map01212	M00083,M00572	R04355,R04726,R04952,R04957,R04960,R04963,R04968,R07762,R10115,R10119	RC00039,RC02728,RC02729,RC02888	ko00000,ko00001,ko00002,ko01000,ko01004	-	-	-	Ketoacyl-synt_C,ketoacyl-synt		condensation reaction of fatty acid synthesis
YM20_BuStr	peak9	Vcev1_p0.Chr11.28841.mRNA	Vcev1_p0.Chr11	Vcev1	mRNA	9495695	9496321	.	+	.	NA	NA	NA	NA	NA	NA	NA	NA	NA	NA	NA	NA	NA	NA	NA	NA
YM20_BuStr	peak9	Vcev1_p0.Chr11.28842.mRNA	Vcev1_p0.Chr11	Vcev1	mRNA	9498201	9501407	.	-	.	3-oxoacyl-[acyl-carrier-protein] synthase	Belongs to the beta-ketoacyl-ACP synthases family	-	IQ	-	2.3.1.179	ko:K09458	ko00061,ko00780,ko01100,ko01212,map00061,map00780,map01100,map01212	M00083,M00572	R04355,R04726,R04952,R04957,R04960,R04963,R04968,R07762,R10115,R10119	RC00039,RC02728,RC02729,RC02888	ko00000,ko00001,ko00002,ko01000,ko01004	-	-	-	Ketoacyl-synt_C,ketoacyl-synt		condensation reaction of fatty acid synthesis
YM20_BuStr	peak9	Vcev1_p0.Chr11.28843.mRNA	Vcev1_p0.Chr11	Vcev1	mRNA	9513875	9514009	.	+	.	NA	NA	NA	NA	NA	NA	NA	NA	NA	NA	NA	NA	NA	NA	NA	NA
YM20_BuStr	peak9	Vcev1_p0.Chr11.28844.mRNA	Vcev1_p0.Chr11	Vcev1	mRNA	9515241	9522455	.	-	.	Starch synthase, chloroplastic/amyloplastic	Belongs to the glycosyltransferase 1 family. Bacterial plant glycogen synthase subfamily	SS1	H	GO:0000271,GO:0003674,GO:0003824,GO:0005575,GO:0005622,GO:0005623,GO:0005737,GO:0005975,GO:0005976,GO:0005982,GO:0006073,GO:0008150,GO:0008152,GO:0009011,GO:0009058,GO:0009059,GO:0009250,GO:0009501,GO:0009507,GO:0009532,GO:0009536,GO:0009570,GO:0009987,GO:0010021,GO:0016051,GO:0016740,GO:0016757,GO:0016758,GO:0019252,GO:0033692,GO:0034637,GO:0034645,GO:0043170,GO:0043226,GO:0043227,GO:0043229,GO:…	2.4.1.21	ko:K00703	ko00500,ko01100,ko01110,ko02026,map00500,map01100,map01110,map02026	M00565	R02421	RC00005	ko00000,ko00001,ko00002,ko01000,ko01003	-	GT5	-	Glyco_transf_5,Glycos_transf_1	Maybe	The crystalline and insoluble nature of starch directly contributes to the firmness of fruit and the texture of leafy vegetables . When the dense granule is degraded to soluble sugars, intercellular space increases , thus promoting tissue softening.	doi.org/10.1016/j.copbio.2022.102844
YM20_BuStr	peak9	Vcev1_p0.Chr11.28845.mRNA	Vcev1_p0.Chr11	Vcev1	mRNA	9533203	9556698	.	+	.	Gamma-irradiation and mitomycin c induced 1	gamma-irradiation and mitomycin c induced	-	S	GO:0000724,GO:0000725,GO:0006139,GO:0006259,GO:0006281,GO:0006302,GO:0006310,GO:0006725,GO:0006807,GO:0006950,GO:0006974,GO:0008150,GO:0008152,GO:0009987,GO:0033554,GO:0034641,GO:0043170,GO:0044237,GO:0044238,GO:0044260,GO:0046483,GO:0050896,GO:0051716,GO:0071704,GO:0090304,GO:1901360	-	-	-	-	-	-	-	-	-	-	HATPase_c_3		DNA double-strand break (DSB) repair
YM20_BuStr	peak9	Vcev1_p0.Chr11.28846.mRNA	Vcev1_p0.Chr11	Vcev1	mRNA	9564077	9568784	.	+	.	Protein DEFECTIVE IN MERISTEM SILENCING 3	Protein DEFECTIVE IN MERISTEM SILENCING	-	S	GO:0000419,GO:0000428,GO:0003674,GO:0005488,GO:0005515,GO:0005575,GO:0005622,GO:0005623,GO:0005634,GO:0006139,GO:0006259,GO:0006304,GO:0006305,GO:0006306,GO:0006355,GO:0006725,GO:0006807,GO:0008150,GO:0008152,GO:0009889,GO:0009892,GO:0009987,GO:0010468,GO:0010556,GO:0010605,GO:0010629,GO:0010964,GO:0016070,GO:0016458,GO:0019219,GO:0019222,GO:0030880,GO:0031047,GO:0031323,GO:0031326,GO:0031935,GO:…	-	-	-	-	-	-	-	-	-	-	-		Component of the RNA-directed DNA methylation (RdDM) machinery, de novo DNA methylation
YM20_BuStr	peak9	Vcev1_p0.Chr11.28847.mRNA	Vcev1_p0.Chr11	Vcev1	mRNA	9575946	9584577	.	+	.	Clp ATPase C-terminal domain-containing protein	ATP-dependent Clp protease ATP-binding subunit clpX-like	-	O	GO:0000166,GO:0003674,GO:0003824,GO:0004176,GO:0005488,GO:0005524,GO:0005575,GO:0005622,GO:0005623,GO:0005737,GO:0005739,GO:0006508,GO:0006807,GO:0008144,GO:0008150,GO:0008152,GO:0008233,GO:0009056,GO:0009057,GO:0016462,GO:0016787,GO:0016817,GO:0016818,GO:0016887,GO:0017076,GO:0017111,GO:0019538,GO:0030163,GO:0030554,GO:0032553,GO:0032555,GO:0032559,GO:0035639,GO:0036094,GO:0042623,GO:0043167,GO:…	-	ko:K03544	ko04112,map04112	-	-	-	ko00000,ko00001,ko03110	-	-	-	AAA_2,ClpB_D2-small
YM20_BuStr	peak9	Vcev1_p0.Chr11.28848.mRNA.1	Vcev1_p0.Chr11	Vcev1	mRNA	9592081	9596530	.	+	.	RING-type E3 ubiquitin transferase	E3 ubiquitin-protein ligase that mediates ubiquitination and subsequent proteasomal degradation of target proteins. E3 ubiquitin ligases accept ubiquitin from an E2 ubiquitin- conjugating enzyme in the form of a thioester and then directly transfers the ubiquitin to targeted substrates	-	O	-	2.3.2.27	ko:K04506,ko:K08742	ko04013,ko04115,ko04120,ko04310,map04013,map04115,map04120,map04310	-	-	-	ko00000,ko00001,ko01000,ko04121	-	-	-	Sina	Maybe
YM20_BuStr	peak9	Vcev1_p0.Chr11.28848.mRNA.2	Vcev1_p0.Chr11	Vcev1	mRNA	9595394	9596530	.	+	.	Seven-in-absentia protein TRAF-like domain-containing protein	E3 ubiquitin-protein ligase that mediates ubiquitination and subsequent proteasomal degradation of target proteins. E3 ubiquitin ligases accept ubiquitin from an E2 ubiquitin- conjugating enzyme in the form of a thioester and then directly transfers the ubiquitin to targeted substrates	-	O	GO:0003674,GO:0003824,GO:0004842,GO:0005575,GO:0005622,GO:0005623,GO:0005737,GO:0005739,GO:0006464,GO:0006807,GO:0008150,GO:0008152,GO:0009987,GO:0016567,GO:0016740,GO:0019538,GO:0019787,GO:0032446,GO:0036211,GO:0043170,GO:0043226,GO:0043227,GO:0043229,GO:0043231,GO:0043412,GO:0044237,GO:0044238,GO:0044260,GO:0044267,GO:0044424,GO:0044444,GO:0044464,GO:0061630,GO:0061659,GO:0070647,GO:0071704,GO:…	2.3.2.27	ko:K04506	ko04013,ko04115,ko04120,ko04310,map04013,map04115,map04120,map04310	-	-	-	ko00000,ko00001,ko01000,ko04121	-	-	-	Sina	Maybe
YM20_BuStr	peak9	Vcev1_p0.Chr11.28849.mRNA	Vcev1_p0.Chr11	Vcev1	mRNA	9597763	9599682	.	-	.	Pentatricopeptide repeat-containing protein	Pentatricopeptide repeat-containing protein	-	V	GO:0000003,GO:0000166,GO:0003006,GO:0003674,GO:0003676,GO:0003723,GO:0003824,GO:0004518,GO:0004519,GO:0005488,GO:0005524,GO:0005575,GO:0005622,GO:0005623,GO:0005737,GO:0005739,GO:0006139,GO:0006349,GO:0006725,GO:0006807,GO:0007275,GO:0008144,GO:0008150,GO:0008152,GO:0009451,GO:0009507,GO:0009536,GO:0009790,GO:0009791,GO:0009793,GO:0009888,GO:0009960,GO:0009987,GO:0010154,GO:0010468,GO:0016070,GO:…	-	-	-	-	-	-	-	-	-	-	PPR,PPR_2,PPR_3
YM20_BuStr	peak9	Vcev1_p0.Chr11.28850.mRNA	Vcev1_p0.Chr11	Vcev1	mRNA	9635622	9638312	.	+	.	Calcineurin B-like protein (Fragment)	calcineurin b-like protein	CBL04	T	-	-	ko:K06268	ko04010,ko04020,ko04022,ko04114,ko04218,ko04310,ko04360,ko04370,ko04380,ko04650,ko04658,ko04659,ko04660,ko04662,ko04720,ko04724,ko04921,ko04922,ko04924,ko05010,ko05014,ko05031,ko05152,ko05166,ko05167,map04010,map04020,map04022,map04114,map04218,map04310,map04360,map04370,map04380,map04650,map04658,map04659,map04660,map04662,map04720,map04724,map04921,map04922,map04924,map05010,map05014,map05031,m…	-	-	-	ko00000,ko00001,ko01009	-	-	-	EF-hand_1,EF-hand_5,EF-hand_7	Maybe	Acts as a calcium sensor. External calcium treatment can effectively reduce physiological diseases and delay fruit ripening, maintaining fruit firmness. Differential accumulation in proteomics study comparing hard melting and stony hard flesh peach cultivars.	doi.org/10.1016/j.scienta.2019.108610; https://doi.org/10.1016/j.jplph.2020.153309
YM20_BuStr	peak9	Vcev1_p0.Chr11.28851.mRNA	Vcev1_p0.Chr11	Vcev1	mRNA	9642984	9647454	.	+	.	Putative dipeptidyl-peptidase IV transcription factor WD40-like family	dipeptidyl peptidase	-	O	GO:0005575,GO:0005622,GO:0005623,GO:0005737,GO:0005829,GO:0044424,GO:0044444,GO:0044464	3.4.14.5	ko:K01278	ko04974,map04974	-	-	-	ko00000,ko00001,ko01000,ko01002,ko04090,ko04147	-	-	-	DPPIV_N,Peptidase_S9
YM20_BuStr	peak9	Vcev1_p0.Chr11.28852.mRNA.1	Vcev1_p0.Chr11	Vcev1	mRNA	9652227	9657483	.	-	.	Pectinesterase	Plant invertase/pectin methylesterase inhibitor	-	G	GO:0003674,GO:0003824,GO:0004857,GO:0005575,GO:0005618,GO:0005623,GO:0005886,GO:0008150,GO:0009505,GO:0010119,GO:0016020,GO:0016787,GO:0016788,GO:0030234,GO:0030312,GO:0030599,GO:0043086,GO:0044092,GO:0044464,GO:0046910,GO:0050789,GO:0050790,GO:0050794,GO:0052689,GO:0065007,GO:0065009,GO:0071944,GO:0098772	3.1.1.11	ko:K01051	ko00040,ko01100,map00040,map01100	M00081	R02362	RC00460,RC00461	ko00000,ko00001,ko00002,ko01000	-	-	-	PMEI,Pectinesterase	Likely	Acts in the modification of cell walls via demethylesterification of cell wall pectin.This reaction allows interaction of carboxylic groups with calcium ions in the tissue, producing calcium pectates, which impart a firmer texture to the tissue	10.1104/pp.107.096347; doi.org/10.1016/S0304-4238(98)00242-8
YM20_BuStr	peak9	Vcev1_p0.Chr11.28852.mRNA.2	Vcev1_p0.Chr11	Vcev1	mRNA	9652227	9657483	.	-	.	Pectinesterase	Plant invertase/pectin methylesterase inhibitor	-	G	GO:0003674,GO:0003824,GO:0004857,GO:0005575,GO:0005618,GO:0005623,GO:0005886,GO:0008150,GO:0009505,GO:0010119,GO:0016020,GO:0016787,GO:0016788,GO:0030234,GO:0030312,GO:0030599,GO:0043086,GO:0044092,GO:0044464,GO:0046910,GO:0050789,GO:0050790,GO:0050794,GO:0052689,GO:0065007,GO:0065009,GO:0071944,GO:0098772	3.1.1.11	ko:K01051	ko00040,ko01100,map00040,map01100	M00081	R02362	RC00460,RC00461	ko00000,ko00001,ko00002,ko01000	-	-	-	PMEI,Pectinesterase	Likely	Acts in the modification of cell walls via demethylesterification of cell wall pectin.	10.1104/pp.107.096347; doi.org/10.1016/S0304-4238(98)00242-8
YM20_BuStr	peak9	Vcev1_p0.Chr11.28853.mRNA	Vcev1_p0.Chr11	Vcev1	mRNA	9688578	9689933	.	-	.	Fungal lipase-like domain-containing protein	GDSL esterase lipase At4g10955-like	-	G	-	-	-	-	-	-	-	-	-	-	-	Lipase_3	Maybe	GDSL1-silenced tomato lines have reduction in fruit culticle thickness, which could affect water loss and cross link between cutin and cell wall. Differentially expressed in in apple and melon with constrasting flesh textures	doi.org/10.1002/jsfa.10688; doi.org/10.1105/tpc.112.101055; doi.org/10.1371/journal.pone.0146061
YM20_BuStr	peak10	Vcev1_p0.Chr11.29017.mRNA	Vcev1_p0.Chr11	Vcev1	mRNA	11935281	11946269	.	+	.	Hydroxyproline-rich glycoprotein family protein	Hydroxyproline-rich glycoprotein family protein	-	S	-	-	-	-	-	-	-	-	-	-	-	-	Maybe	Modulates cell morphogenesis by regulating cell wall formation and assembly. Plant cell wall protein superfamily.
YM20_BuStr	peak10	Vcev1_p0.Chr11.29018.mRNA	Vcev1_p0.Chr11	Vcev1	mRNA	11950048	11952987	.	+	.	Silicon efflux transporter	transporter arsB	-	P	-	-	-	-	-	-	-	-	-	-	-	CitMHS
YM20_BuStr	peak10	Vcev1_p0.Chr11.29019.mRNA	Vcev1_p0.Chr11	Vcev1	mRNA	11966937	11970873	.	+	.	Mitogen-activated protein kinase kinase kinase YODA	Mitogen-activated protein kinase kinase kinase	-	T	GO:0000226,GO:0001932,GO:0001934,GO:0003674,GO:0003824,GO:0004672,GO:0004674,GO:0005575,GO:0005622,GO:0005623,GO:0005737,GO:0006464,GO:0006468,GO:0006793,GO:0006796,GO:0006807,GO:0006950,GO:0006996,GO:0007010,GO:0007017,GO:0007154,GO:0007165,GO:0007346,GO:0008150,GO:0008152,GO:0009893,GO:0009987,GO:0010562,GO:0010604,GO:0016043,GO:0016301,GO:0016310,GO:0016740,GO:0016772,GO:0016773,GO:0019220,GO:…	2.7.11.25	ko:K20717	ko04016,map04016	-	-	-	ko00000,ko00001,ko01000,ko01001	-	-	-	Pkinase		regulate the first cell fate decisions; regulating coordinated local cell proliferation, which shapes the morphology of plant organs
YM20_BuStr	peak10	Vcev1_p0.Chr11.29020.mRNA	Vcev1_p0.Chr11	Vcev1	mRNA	11999987	12004790	.	+	.	Mitogen-activated protein kinase kinase kinase YODA	Mitogen-activated protein kinase kinase kinase	-	T	GO:0000226,GO:0001932,GO:0001934,GO:0003674,GO:0003824,GO:0004672,GO:0004674,GO:0005575,GO:0005622,GO:0005623,GO:0005737,GO:0006464,GO:0006468,GO:0006793,GO:0006796,GO:0006807,GO:0006950,GO:0006996,GO:0007010,GO:0007017,GO:0007154,GO:0007165,GO:0007346,GO:0008150,GO:0008152,GO:0009893,GO:0009987,GO:0010562,GO:0010604,GO:0016043,GO:0016301,GO:0016310,GO:0016740,GO:0016772,GO:0016773,GO:0019220,GO:…	2.7.11.25	ko:K20717	ko04016,map04016	-	-	-	ko00000,ko00001,ko01000,ko01001	-	-	-	Pkinase
YM20_BuStr	peak10	Vcev1_p0.Chr11.29021.mRNA	Vcev1_p0.Chr11	Vcev1	mRNA	12007512	12008784	.	+	.	Ribosomal protein L22e	60S ribosomal protein	-	J	-	-	ko:K02891	ko03010,map03010	M00177	-	-	br01610,ko00000,ko00001,ko00002,ko03011	-	-	-	Ribosomal_L22e
YM20_BuStr	peak10	Vcev1_p0.Chr11.29022.mRNA	Vcev1_p0.Chr11	Vcev1	mRNA	12010050	12019088	.	-	.	Short-chain dehydrogenase TIC 32, chloroplastic-like	Belongs to the short-chain dehydrogenases reductases (SDR) family	-	Q	GO:0003674,GO:0003824,GO:0005575,GO:0005622,GO:0005623,GO:0005737,GO:0005886,GO:0008150,GO:0008152,GO:0009507,GO:0009526,GO:0009528,GO:0009536,GO:0009706,GO:0009941,GO:0016020,GO:0016491,GO:0019866,GO:0031090,GO:0031967,GO:0031969,GO:0031975,GO:0042170,GO:0043226,GO:0043227,GO:0043229,GO:0043231,GO:0044422,GO:0044424,GO:0044434,GO:0044435,GO:0044444,GO:0044446,GO:0044464,GO:0055114,GO:0071944	1.1.1.300	ko:K11153,ko:K19329	ko00830,ko01100,map00830,map01100	-	R08379,R08383	RC00649	ko00000,ko00001,ko01000	-	-	-	adh_short		protein precursor import into chloroplasts
YM20_BuStr	peak10	Vcev1_p0.Chr11.29023.mRNA	Vcev1_p0.Chr11	Vcev1	mRNA	12028156	12031936	.	+	.	SKP1 component dimerisation domain-containing protein	Belongs to the SKP1 family	-	O	GO:0000151,GO:0005575,GO:0005622,GO:0005623,GO:0019005,GO:0031461,GO:0032991,GO:0044424,GO:0044464,GO:1902494,GO:1990234	-	ko:K03094	ko04110,ko04111,ko04114,ko04120,ko04141,ko04310,ko04341,ko04350,ko04710,ko05168,ko05200,map04110,map04111,map04114,map04120,map04141,map04310,map04341,map04350,map04710,map05168,map05200	M00379,M00380,M00381,M00382,M00387,M00407,M00411	-	-	ko00000,ko00001,ko00002,ko03036,ko04121	-	-	-	Skp1,Skp1_POZ
YM20_BuStr	peak10	Vcev1_p0.Chr11.29024.mRNA	Vcev1_p0.Chr11	Vcev1	mRNA	12033543	12034100	.	-	.	Interleukin-16 like	-	-	-	-	-	-	-	-	-	-	-	-	-	-	-
YM20_BuStr	peak10	Vcev1_p0.Chr11.29025.mRNA	Vcev1_p0.Chr11	Vcev1	mRNA	12035331	12041789	.	-	.	C2H2-type domain-containing protein	ZINC FINGER protein	-	S	-	-	-	-	-	-	-	-	-	-	-	-	Likely	MaC2H2-like-overexpressing promotes fruit ripening in ‘Fenjiao’ banana. MaC2H2-like activates the transcription level of fruit softening-related genes.	doi.org/10.1016/j.postharvbio.2021.111817
YM20_BuStr	peak10	Vcev1_p0.Chr11.29026.mRNA	Vcev1_p0.Chr11	Vcev1	mRNA	12047705	12053781	.	-	.	U-box domain-containing protein 32	U-box domain-containing protein	-	T	GO:0005575,GO:0005623,GO:0005886,GO:0016020,GO:0044464,GO:0071944	-	-	-	-	-	-	-	-	-	-	Pkinase,Pkinase_Tyr,U-box,Usp	Maybe
YM20_BuStr	peak10	Vcev1_p0.Chr11.29027.mRNA	Vcev1_p0.Chr11	Vcev1	mRNA	12066074	12071714	.	+	.	DUF869 domain-containing protein	At3g49055-like	-	S	-	-	-	-	-	-	-	-	-	-	-	-
YM20_BuStr	peak10	Vcev1_p0.Chr11.29028.mRNA	Vcev1_p0.Chr11	Vcev1	mRNA	12072489	12077812	.	-	.	Kinesin-like protein KIN-10C isoform X2	Belongs to the TRAFAC class myosin-kinesin ATPase superfamily. Kinesin family	-	Z	GO:0000070,GO:0000278,GO:0000280,GO:0000775,GO:0000776,GO:0000819,GO:0002376,GO:0002478,GO:0002495,GO:0002504,GO:0003674,GO:0003676,GO:0003677,GO:0003774,GO:0003777,GO:0003824,GO:0005488,GO:0005575,GO:0005622,GO:0005623,GO:0005634,GO:0005654,GO:0005694,GO:0005737,GO:0005819,GO:0005829,GO:0005856,GO:0005871,GO:0005875,GO:0006810,GO:0006890,GO:0006928,GO:0006996,GO:0007017,GO:0007018,GO:0007049,GO:…	-	ko:K10403	ko04914,map04914	-	-	-	ko00000,ko00001,ko04812	-	-	-	HHH_3,Kinesin
YM20_BuStr	peak10	Vcev1_p0.Chr11.29029.mRNA	Vcev1_p0.Chr11	Vcev1	mRNA	12089159	12090357	.	+	.	Gibberellin 3-beta-dioxygenase 4	Belongs to the iron ascorbate-dependent oxidoreductase family	-	Q	GO:0007275,GO:0008150,GO:0009653,GO:0009888,GO:0009987,GO:0010015,GO:0010053,GO:0010054,GO:0016049,GO:0021700,GO:0022622,GO:0030154,GO:0032501,GO:0032502,GO:0040007,GO:0048364,GO:0048468,GO:0048469,GO:0048588,GO:0048589,GO:0048731,GO:0048764,GO:0048765,GO:0048767,GO:0048856,GO:0048869,GO:0060560,GO:0071695,GO:0080147,GO:0090558,GO:0090627,GO:0099402,GO:1905392	-	-	-	-	-	-	-	-	-	-	2OG-FeII_Oxy,DIOX_N	Maybe	production of bioactive GA, Gibberellins involved in fruit ripening and softening by mediating multiple hormonal signals in tomato	doi.org/10.1093/hr/uhad275
YM20_BuStr	peak10	Vcev1_p0.Chr11.29030.mRNA	Vcev1_p0.Chr11	Vcev1	mRNA	12092986	12097688	.	-	.	procollagen-proline 4-dioxygenase	prolyl 4-hydroxylase	-	E	-	1.14.11.2	ko:K00472	ko00330,ko01100,map00330,map01100	-	R01252	RC00478	ko00000,ko00001,ko01000	-	-	-	2OG-FeII_Oxy_3,ShK	Maybe	post-translational formation of proline-rich peptide sequences, which are important constituent of many plant cell wall glycoproteins such as extensins, hydroxyproline-rich glycoproteins, lectins and arabinogalactan proteins	10.1126/science.1206657
YM20_BuStr	peak10	Vcev1_p0.Chr11.29031.mRNA	Vcev1_p0.Chr11	Vcev1	mRNA	12099075	12099794	.	+	.	60S ribosomal protein L36	Belongs to the eukaryotic ribosomal protein eL36 family	-	J	GO:0002181,GO:0003674,GO:0003676,GO:0003723,GO:0003735,GO:0005198,GO:0005488,GO:0005575,GO:0005622,GO:0005623,GO:0005737,GO:0005773,GO:0005774,GO:0005829,GO:0005840,GO:0006412,GO:0006518,GO:0006807,GO:0008150,GO:0008152,GO:0009058,GO:0009059,GO:0009987,GO:0010467,GO:0015934,GO:0016020,GO:0019538,GO:0022625,GO:0022626,GO:0031090,GO:0032991,GO:0034641,GO:0034645,GO:0043043,GO:0043170,GO:0043226,GO:…	-	ko:K02920	ko03010,map03010	M00177	-	-	br01610,ko00000,ko00001,ko00002,ko03011	-	-	-	Ribosomal_L36e
YM20_BuStr	peak10	Vcev1_p0.Chr11.29032.mRNA	Vcev1_p0.Chr11	Vcev1	mRNA	12100978	12108737	.	-	.	Putative GPI-anchored adhesin-like protein PGA55 isoform X1	isoform X1	-	S	-	-	-	-	-	-	-	-	-	-	-	SLH
YM20_BuStr	peak10	Vcev1_p0.Chr11.29033.mRNA	Vcev1_p0.Chr11	Vcev1	mRNA	12119907	12133210	.	+	.	Isoeugenol synthase 1	NmrA-like family	-	S	-	-	-	-	-	-	-	-	-	-	-	NmrA		biosynthesis of the floral volatile isoeugenol
YM20_BuStr	peak10	Vcev1_p0.Chr11.29034.mRNA	Vcev1_p0.Chr11	Vcev1	mRNA	12128919	12130218	.	-	.	Secreted RxLR effector protein 161-like	mitochondrial protein	-	O	-	-	-	-	-	-	-	-	-	-	-	RVT_2,Retrotran_gag_3,Retrotrans_gag,gag_pre-integrs,rve
YM20_BuStr	peak11	Vcev1_p0.Chr11.30072.mRNA	Vcev1_p0.Chr11	Vcev1	mRNA	34100740	34102206	.	+	.	Glycosyltransferase	Belongs to the UDP-glycosyltransferase family	-	CG	-	-	ko:K13496	ko01110,map01110	-	R08076	RC00005,RC00059	ko00000,ko01000,ko01003	-	GT1	-	UDPGT	Maybe	A total of 10 glycosyltransferase genes were differentially expressed in the fruit development stages of hard and soft pulp watermelon	doi.org/10.1016/j.scienta.2019.109075
YM20_BuStr	peak11	Vcev1_p0.Chr11.30073.mRNA	Vcev1_p0.Chr11	Vcev1	mRNA	34117063	34122752	.	+	.	Reverse transcriptase domain-containing protein	NA	NA	NA	NA	NA	NA	NA	NA	NA	NA	NA	NA	NA	NA	NA
YM20_BuStr	peak11	Vcev1_p0.Chr11.30074.mRNA	Vcev1_p0.Chr11	Vcev1	mRNA	34129782	34131251	.	+	.	Glycosyltransferase	Belongs to the UDP-glycosyltransferase family	-	CG	-	-	ko:K13496	ko01110,map01110	-	R08076	RC00005,RC00059	ko00000,ko01000,ko01003	-	GT1	-	UDPGT	Maybe	A total of 10 glycosyltransferase genes were differentially expressed in the fruit development stages of hard and soft pulp watermelon
YM20_BuStr	peak11	Vcev1_p0.Chr11.30075.mRNA	Vcev1_p0.Chr11	Vcev1	mRNA	34178719	34253468	.	+	.	Protein SHOOT GRAVITROPISM 6	Protein SHOOT GRAVITROPISM	-	S	-	-	-	-	-	-	-	-	-	-	-	Cnd1		Involved in inflorescence stems gravitropism
YM20_BuStr	peak11	Vcev1_p0.Chr11.30076.mRNA	Vcev1_p0.Chr11	Vcev1	mRNA	34266537	34268006	.	+	.	Glycosyltransferase	UDP-glucoronosyl and UDP-glucosyl transferase	DOGT1	CG	GO:0003674,GO:0003824,GO:0005575,GO:0005622,GO:0005623,GO:0006629,GO:0008150,GO:0008152,GO:0008194,GO:0008202,GO:0009058,GO:0009314,GO:0009411,GO:0009416,GO:0009605,GO:0009607,GO:0009628,GO:0009636,GO:0009812,GO:0009813,GO:0010224,GO:0010817,GO:0016128,GO:0016131,GO:0016740,GO:0016757,GO:0016758,GO:0035251,GO:0042221,GO:0042440,GO:0042445,GO:0043207,GO:0043226,GO:0043227,GO:0043229,GO:0043231,GO:…	-	ko:K13496	ko01110,map01110	-	R08076	RC00005,RC00059	ko00000,ko01000,ko01003	-	GT1	-	UDPGT	Maybe	DOGT1 catalyzes 23-O-glucosylation of brassinosteroids, resulting probably in their inactivation
YM20_BuStr	peak11	Vcev1_p0.Chr11.30077.mRNA	Vcev1_p0.Chr11	Vcev1	mRNA	34274276	34275748	.	+	.	Glycosyltransferase	Belongs to the UDP-glycosyltransferase family	-	CG	-	-	ko:K13496	ko01110,map01110	-	R08076	RC00005,RC00059	ko00000,ko01000,ko01003	-	GT1	-	UDPGT	Maybe	A total of 10 glycosyltransferase genes were differentially expressed in the fruit development stages of hard and soft pulp watermelon
YM20_BuStr	peak12	Vcev1_p0.Chr12.32155.mRNA	Vcev1_p0.Chr12	Vcev1	mRNA	18743186	18745651	.	-	.	NA	NA	NA	NA	NA	NA	NA	NA	NA	NA	NA	NA	NA	NA	NA	NA
YM20_BuStr	peak12	Vcev1_p0.Chr12.32156.mRNA	Vcev1_p0.Chr12	Vcev1	mRNA	18752312	18753460	.	+	.	5-amino-6-(5-phospho-D-ribitylamino)uracil phosphatase, chloroplastic	HAD-hyrolase-like	-	S	GO:0003674,GO:0003824,GO:0005488,GO:0005515,GO:0005575,GO:0005622,GO:0005623,GO:0005737,GO:0006464,GO:0006468,GO:0006766,GO:0006767,GO:0006771,GO:0006793,GO:0006796,GO:0006807,GO:0008150,GO:0008152,GO:0009058,GO:0009110,GO:0009231,GO:0009987,GO:0016310,GO:0016311,GO:0016787,GO:0016788,GO:0016791,GO:0017144,GO:0018130,GO:0019538,GO:0034641,GO:0036211,GO:0042364,GO:0042578,GO:0042726,GO:0042727,GO:…	-	-	-	-	-	-	-	-	-	-	HAD_2
YM20_BuStr	peak12	Vcev1_p0.Chr12.32157.mRNA	Vcev1_p0.Chr12	Vcev1	mRNA	18763763	18766814	.	+	.	Tubulin beta chain	Tubulin is the major constituent of microtubules. It binds two moles of GTP, one at an exchangeable site on the beta chain and one at a non-exchangeable site on the alpha chain	-	Z	GO:0005575,GO:0005622,GO:0005623,GO:0005856,GO:0043226,GO:0043228,GO:0043229,GO:0043232,GO:0044424,GO:0044464	-	ko:K07375	ko04145,ko04540,ko05130,map04145,map04540,map05130	-	-	-	ko00000,ko00001,ko03036,ko04147,ko04812	-	-	-	Tubulin,Tubulin_C
YM20_BuStr	peak12	Vcev1_p0.Chr12.32158.mRNA	Vcev1_p0.Chr12	Vcev1	mRNA	18775296	18776354	.	+	.	Wall-associated receptor kinase-like 22	Wall-associated receptor	-	T	-	-	-	-	-	-	-	-	-	-	-	EGF_CA,GUB_WAK_bind,Pkinase,Pkinase_Tyr	Likely	signaling receptor of extracellular matrix component. Pectin receptor. QTL and expression in grapes with different textures.	doi.org/10.1093/hr/uhad226
YM20_BuStr	peak12	Vcev1_p0.Chr12.32159.mRNA.1	Vcev1_p0.Chr12	Vcev1	mRNA	18783063	18789378	.	-	.	Probable serine/threonine-protein kinase At5g41260	serine threonine-protein kinase BSK8	-	T	GO:0003674,GO:0003824,GO:0004672,GO:0004674,GO:0004675,GO:0004888,GO:0005575,GO:0005623,GO:0005886,GO:0005911,GO:0006464,GO:0006468,GO:0006793,GO:0006796,GO:0006807,GO:0007154,GO:0007165,GO:0007166,GO:0007167,GO:0007178,GO:0008150,GO:0008152,GO:0009506,GO:0009719,GO:0009725,GO:0009741,GO:0009742,GO:0009755,GO:0009987,GO:0010033,GO:0014070,GO:0016020,GO:0016301,GO:0016310,GO:0016740,GO:0016772,GO:…	2.7.11.1	ko:K14500	ko04075,map04075	-	-	-	ko00000,ko00001,ko01000,ko01001	-	-	-	Pkinase_Tyr		positive regulator of brassinosteroid (BR) signaling
YM20_BuStr	peak12	Vcev1_p0.Chr12.32159.mRNA.2	Vcev1_p0.Chr12	Vcev1	mRNA	18783063	18789378	.	-	.	Probable serine/threonine-protein kinase At5g41260	Protein kinase domain BSK8	-	T	GO:0003674,GO:0003824,GO:0004672,GO:0004674,GO:0004675,GO:0004888,GO:0005575,GO:0005623,GO:0005886,GO:0005911,GO:0006464,GO:0006468,GO:0006793,GO:0006796,GO:0006807,GO:0007154,GO:0007165,GO:0007166,GO:0007167,GO:0007178,GO:0008150,GO:0008152,GO:0009506,GO:0009719,GO:0009725,GO:0009741,GO:0009742,GO:0009755,GO:0009987,GO:0010033,GO:0014070,GO:0016020,GO:0016301,GO:0016310,GO:0016740,GO:0016772,GO:…	2.7.11.1	ko:K14500	ko04075,map04075	-	-	-	ko00000,ko00001,ko01000,ko01001	-	-	-	Pkinase_Tyr
YM20_BuStr	peak12	Vcev1_p0.Chr12.32160.mRNA.1	Vcev1_p0.Chr12	Vcev1	mRNA	18794015	18808770	.	-	.	Glutathione peroxidase	Belongs to the glutathione peroxidase family	-	O	GO:0003674,GO:0003824,GO:0004601,GO:0005575,GO:0005622,GO:0005623,GO:0005634,GO:0005737,GO:0005829,GO:0006950,GO:0006979,GO:0008150,GO:0008152,GO:0009636,GO:0009987,GO:0016209,GO:0016491,GO:0016684,GO:0042221,GO:0043226,GO:0043227,GO:0043229,GO:0043231,GO:0044424,GO:0044444,GO:0044464,GO:0050896,GO:0051716,GO:0055114,GO:0070887,GO:0097237,GO:0098754,GO:0098869,GO:1990748	1.11.1.9	ko:K00432	ko00480,ko00590,ko04918,map00480,map00590,map04918	-	R00274,R07034,R07035	RC00011,RC00982	ko00000,ko00001,ko01000	-	-	-	GSHPx		antioxidant enzymes, protective system against oxidative stresses
YM20_BuStr	peak12	Vcev1_p0.Chr12.32160.mRNA.2	Vcev1_p0.Chr12	Vcev1	mRNA	18794015	18808521	.	-	.	Glutathione peroxidase	Belongs to the glutathione peroxidase family	-	O	GO:0003674,GO:0003824,GO:0004601,GO:0005575,GO:0005622,GO:0005623,GO:0005634,GO:0005737,GO:0005829,GO:0006950,GO:0006979,GO:0008150,GO:0008152,GO:0009636,GO:0009987,GO:0016209,GO:0016491,GO:0016684,GO:0042221,GO:0043226,GO:0043227,GO:0043229,GO:0043231,GO:0044424,GO:0044444,GO:0044464,GO:0050896,GO:0051716,GO:0055114,GO:0070887,GO:0097237,GO:0098754,GO:0098869,GO:1990748	1.11.1.9	ko:K00432	ko00480,ko00590,ko04918,map00480,map00590,map04918	-	R00274,R07034,R07035	RC00011,RC00982	ko00000,ko00001,ko01000	-	-	-	GSHPx		protective system against oxidative stresses
YM20_BuStr	peak12	Vcev1_p0.Chr12.32160.mRNA.3	Vcev1_p0.Chr12	Vcev1	mRNA	18794015	18796616	.	-	.	Glutathione peroxidase	Belongs to the glutathione peroxidase family	-	O	GO:0003674,GO:0003824,GO:0004601,GO:0005575,GO:0005622,GO:0005623,GO:0005634,GO:0005737,GO:0005829,GO:0006950,GO:0006979,GO:0008150,GO:0008152,GO:0009636,GO:0009987,GO:0016209,GO:0016491,GO:0016684,GO:0042221,GO:0043226,GO:0043227,GO:0043229,GO:0043231,GO:0044424,GO:0044444,GO:0044464,GO:0050896,GO:0051716,GO:0055114,GO:0070887,GO:0097237,GO:0098754,GO:0098869,GO:1990748	1.11.1.9	ko:K00432	ko00480,ko00590,ko04918,map00480,map00590,map04918	-	R00274,R07034,R07035	RC00011,RC00982	ko00000,ko00001,ko01000	-	-	-	GSHPx		protective system against oxidative stresses
YM20_BuStr	peak12	Vcev1_p0.Chr12.32161.mRNA	Vcev1_p0.Chr12	Vcev1	mRNA	18812475	18815471	.	-	.	C2 domain-containing protein	macromolecule glycosylation	-	S	GO:0000271,GO:0003674,GO:0003824,GO:0005975,GO:0005976,GO:0007275,GO:0008150,GO:0008152,GO:0009058,GO:0009059,GO:0009653,GO:0009888,GO:0009987,GO:0010015,GO:0010053,GO:0010054,GO:0016049,GO:0016051,GO:0016740,GO:0016757,GO:0021700,GO:0022622,GO:0030154,GO:0032501,GO:0032502,GO:0040007,GO:0042546,GO:0043170,GO:0044085,GO:0044238,GO:0048364,GO:0048468,GO:0048469,GO:0048588,GO:0048589,GO:0048731,GO:…	-	ko:K20888	-	-	-	-	ko00000,ko01000,ko01003	-	GT47	-	Exostosin
YM20_BuStr	peak12	Vcev1_p0.Chr12.32162.mRNA	Vcev1_p0.Chr12	Vcev1	mRNA	18812713	18812928	.	+	.	NA	NA	NA	NA	NA	NA	NA	NA	NA	NA	NA	NA	NA	NA	NA	NA
YM20_BuStr	peak12	Vcev1_p0.Chr12.32163.mRNA	Vcev1_p0.Chr12	Vcev1	mRNA	18838825	18844929	.	+	.	Glutathione transferase	Glutathione S-transferase	GSTT1	O	GO:0003674,GO:0003824,GO:0004364,GO:0005575,GO:0005622,GO:0005623,GO:0005737,GO:0005777,GO:0006518,GO:0006575,GO:0006749,GO:0006790,GO:0006807,GO:0008150,GO:0008152,GO:0009056,GO:0009404,GO:0009407,GO:0009636,GO:0009987,GO:0016740,GO:0016765,GO:0019748,GO:0034641,GO:0042221,GO:0042579,GO:0043226,GO:0043227,GO:0043229,GO:0043231,GO:0043603,GO:0044237,GO:0044248,GO:0044424,GO:0044444,GO:0044464,GO:…	2.5.1.18	ko:K00799	ko00480,ko00980,ko00982,ko00983,ko01524,ko05200,ko05204,ko05225,ko05418,map00480,map00980,map00982,map00983,map01524,map05200,map05204,map05225,map05418	-	R03522,R07002,R07003,R07004,R07023,R07024,R07025,R07026,R07069,R07070,R07083,R07084,R07091,R07092,R07093,R07094,R07100,R07113,R07116,R08280,R09409,R11905	RC00004,RC00069,RC00840,RC00948,RC01704,RC01705,RC01706,RC01758,RC01759,RC01765,RC01767,RC01769,RC02243,RC02527,RC02939,RC02940,RC02942,RC02943,RC02944	ko00000,ko00001,ko01000,ko02000	1.A.12.2.2,1.A.12.3.2	-	-	GST_C_2,GST_N		conjugation of reduced glutathione to a wide number of exogenous and endogenous hydrophobic electrophiles and have a detoxification role
YM20_BuStr	peak12	Vcev1_p0.Chr12.32164.mRNA	Vcev1_p0.Chr12	Vcev1	mRNA	18848112	18849891	.	+	.	Serine racemase	Serine racemase	-	ET	GO:0000166,GO:0000287,GO:0002237,GO:0003674,GO:0003824,GO:0003941,GO:0005488,GO:0005509,GO:0005515,GO:0005524,GO:0005575,GO:0005622,GO:0005623,GO:0005737,GO:0005829,GO:0006082,GO:0006090,GO:0006520,GO:0006563,GO:0006564,GO:0006807,GO:0008144,GO:0008150,GO:0008152,GO:0008652,GO:0008721,GO:0009058,GO:0009069,GO:0009070,GO:0009605,GO:0009607,GO:0009617,GO:0009987,GO:0010033,GO:0016043,GO:0016053,GO:…	5.1.1.18	ko:K12235	ko00260,ko01100,map00260,map01100	-	R00589	RC00302	ko00000,ko00001,ko01000	-	-	-	PALP		synthesis of D-serine from L-serine
YM20_BuStr	peak12	Vcev1_p0.Chr12.32165.mRNA	Vcev1_p0.Chr12	Vcev1	mRNA	18850621	18854137	.	-	.	Tubulin beta chain	Tubulin is the major constituent of microtubules. It binds two moles of GTP, one at an exchangeable site on the beta chain and one at a non-exchangeable site on the alpha chain	-	Z	-	-	ko:K07375	ko04145,ko04540,ko05130,map04145,map04540,map05130	-	-	-	ko00000,ko00001,ko03036,ko04147,ko04812	-	-	-	Tubulin,Tubulin_C
YM20_BuStr	peak12	Vcev1_p0.Chr12.32166.mRNA	Vcev1_p0.Chr12	Vcev1	mRNA	18857227	18863301	.	-	.	C2 NT-type domain-containing protein	N-terminal C2 in EEIG1 and EHBP1 proteins	-	S	-	-	ko:K10352	ko04530,map04530	-	-	-	ko00000,ko00001,ko04147,ko04812	-	-	-	NT-C2
YM20_BuStr	peak12	Vcev1_p0.Chr12.32167.mRNA	Vcev1_p0.Chr12	Vcev1	mRNA	18880446	18880667	.	-	.	Nuclear transcription factor Y subunit C-9	NA	NA	NA	NA	NA	NA	NA	NA	NA	NA	NA	NA	NA	NA	NA		transcription of various genes, response to flowering signals
YM20_BuStr	peak12	Vcev1_p0.Chr12.32168.mRNA.1	Vcev1_p0.Chr12	Vcev1	mRNA	18890079	18892343	.	+	.	Remorin C-terminal domain-containing protein	Remorin, N-terminal region	-	S	GO:0003674,GO:0005488,GO:0005575,GO:0005623,GO:0005886,GO:0007154,GO:0007267,GO:0008150,GO:0009987,GO:0016020,GO:0023052,GO:0030246,GO:0031406,GO:0033293,GO:0036094,GO:0043167,GO:0043168,GO:0043177,GO:0044464,GO:0048029,GO:0048032,GO:0071944	-	-	-	-	-	-	-	-	-	-	Remorin_C,Remorin_N	Maybe	SlREM1 serves as a positive regulator of fruit ripening	DOI: 10.1111/nph.15264
YM20_BuStr	peak12	Vcev1_p0.Chr12.32168.mRNA.2	Vcev1_p0.Chr12	Vcev1	mRNA	18890079	18892343	.	+	.	Remorin C-terminal domain-containing protein	Remorin, N-terminal region	-	S	GO:0003674,GO:0005488,GO:0005575,GO:0005623,GO:0005886,GO:0007154,GO:0007267,GO:0008150,GO:0009987,GO:0016020,GO:0023052,GO:0030246,GO:0031406,GO:0033293,GO:0036094,GO:0043167,GO:0043168,GO:0043177,GO:0044464,GO:0048029,GO:0048032,GO:0071944	-	-	-	-	-	-	-	-	-	-	Remorin_C,Remorin_N	Maybe	SlREM1 serves as a positive regulator of fruit ripening	DOI: 10.1111/nph.15264
YM20_BuStr	peak12	Vcev1_p0.Chr12.32168.mRNA.3	Vcev1_p0.Chr12	Vcev1	mRNA	18890079	18892343	.	+	.	Remorin C-terminal domain-containing protein	Remorin, N-terminal region	-	U	GO:0003674,GO:0005488,GO:0005575,GO:0005623,GO:0005886,GO:0007154,GO:0007267,GO:0008150,GO:0009987,GO:0016020,GO:0023052,GO:0030246,GO:0031406,GO:0033293,GO:0036094,GO:0043167,GO:0043168,GO:0043177,GO:0044464,GO:0048029,GO:0048032,GO:0071944	-	-	-	-	-	-	-	-	-	-	Remorin_C,Remorin_N	Maybe	SlREM1 serves as a positive regulator of fruit ripening	DOI: 10.1111/nph.15264
YM20_BuStr	peak12	Vcev1_p0.Chr12.32169.mRNA	Vcev1_p0.Chr12	Vcev1	mRNA	18893875	18895165	.	+	.	LIM zinc-binding domain-containing protein	Pollen-specific protein	-	TZ	-	-	ko:K09377	-	-	-	-	ko00000,ko03000	-	-	-	LIM
YM20_BuStr	peak12	Vcev1_p0.Chr12.32170.mRNA	Vcev1_p0.Chr12	Vcev1	mRNA	18898276	18903717	.	+	.	ATP-dependent RNA helicase	DEAD-box ATP-dependent RNA helicase	-	A	GO:0003674,GO:0003724,GO:0003824,GO:0004004,GO:0004386,GO:0005575,GO:0005622,GO:0005623,GO:0005634,GO:0005730,GO:0005737,GO:0006139,GO:0006725,GO:0006807,GO:0008026,GO:0008150,GO:0008152,GO:0008186,GO:0009987,GO:0010501,GO:0016070,GO:0016462,GO:0016787,GO:0016817,GO:0016818,GO:0016887,GO:0017111,GO:0031974,GO:0031981,GO:0034641,GO:0042623,GO:0043170,GO:0043226,GO:0043227,GO:0043228,GO:0043229,GO:…	3.6.4.13	ko:K17679	-	-	-	-	ko00000,ko01000,ko03029	-	-	-	DEAD,Helicase_C		pre-mRNA splicing, nonsense-mediated mRNA decay and ribosome biogenesis
																											Maybe	A total of 10 glycosyltransferase genes were differentially expressed in the fruit development stages of hard and soft pulp watermelon
